# Supplementary material for: Proteomic characterization of a lutein-hyperaccumulating Chlamydomonas reinhardtii mutant reveals photoprotection-related factors as targets for increasing cellular carotenoid content
Source: Biotechnol Biofuels Bioprod. 2023 Nov 4;16:166. doi: 10.1186/s13068-023-02421-0 (PMC10625216; doi:10.1186/s13068-023-02421-0)
Supplement: Supplementary file 4 — Additional file 4: Differential abundance analysis and functional annotation of Mut-5 vs CC-125 proteomics data. Table S1 List of all proteins quantified with LFQ Analyst, including GO and MapMan annotations. Table S2 Proteins with significantly higher abundance in Mut-5 compared to CC-125 grouped according to functional annotation. Table S2 Proteins with significantly lower abundance in Mut-5 compared to CC-125 grouped according to functional annotation. [file 13068_2023_2421_MOESM4_ESM.xlsx]

## Sheet: Table S1-AllProteins
Table S1: List of all proteins quantified with LFQ Analyst, including GO and MapMan annotations
name	Gene locus	Protein names	Log2FC (Mut-5/WT )	p.val	p.adj	significant	Razor...unique.peptides	imputed	CI.L	CI.R	Gene Ontology (GO)	MapMan Bin Code	MapMan Annotation
Q93VE0	cre01.g066917	Chlorophyll a-b binding protein, chloroplastic	0.57	0.000385669	0.00120873	FALSE	6	FALSE	0.318609	0.817305	chloroplast thylakoid membrane [GO:0009535]; photosystem I [GO:0009522]; photosystem II [GO:0009523]; chlorophyll binding [GO:0016168]; photosynthesis, light harvesting in photosystem I [GO:0009768]; response to light stimulus [GO:0009416]	1.1.1.1.1'	Photosynthesis.photophosphorylation.photosystem II.LHC-II complex.component *(LHCb1/2/3)'
Q93WL4	cre04.g232104	Chlorophyll a-b binding protein, chloroplastic	0.52	0.00112862	0.00314319	FALSE	3	FALSE	0.255656	0.778116	chloroplast thylakoid membrane [GO:0009535]; photosystem I [GO:0009522]; photosystem II [GO:0009523]; chlorophyll binding [GO:0016168]; photosynthesis, light harvesting in photosystem I [GO:0009768]; response to light stimulus [GO:0009416]	1.1.1.1.1'	Photosynthesis.photophosphorylation.photosystem II.LHC-II complex.component *(LHCb1/2/3)'
A8J264	cre06.g283950	Chlorophyll a-b binding protein, chloroplastic	0.47	0.0599156	0.0951959	FALSE	12	FALSE	-0.02336	0.966699	chloroplast thylakoid membrane [GO:0009535]; photosystem I [GO:0009522]; photosystem II [GO:0009523]; chlorophyll binding [GO:0016168]; photosynthesis, light harvesting in photosystem I [GO:0009768]; response to light stimulus [GO:0009416]	1.1.1.1.1'	Photosynthesis.photophosphorylation.photosystem II.LHC-II complex.component *(LHCb1/2/3)'
Q9AXF6	cre12.g548950	Chlorophyll a-b binding protein, chloroplastic	0.11	0.852144	0.885077	FALSE	6	FALSE	-1.14131	1.35824	chloroplast thylakoid membrane [GO:0009535]; photosystem I [GO:0009522]; photosystem II [GO:0009523]; chlorophyll binding [GO:0016168]; photosynthesis, light harvesting in photosystem I [GO:0009768]; response to light stimulus [GO:0009416]	1.1.1.1.1'	Photosynthesis.photophosphorylation.photosystem II.LHC-II complex.component *(LHCb1/2/3)'
Q9ZSJ4	cre03.g156900	Chlorophyll a-b binding protein, chloroplastic	-0.17	0.39373	0.482622	FALSE	7	FALSE	-0.60642	0.25765	chloroplast thylakoid membrane [GO:0009535]; photosystem I [GO:0009522]; photosystem II [GO:0009523]; chlorophyll binding [GO:0016168]; photosynthesis, light harvesting in photosystem I [GO:0009768]; response to light stimulus [GO:0009416]	1.1.1.1.1'	Photosynthesis.photophosphorylation.photosystem II.LHC-II complex.component *(LHCb1/2/3)'
A8J287	cre06.g285250	Chlorophyll a-b binding protein, chloroplastic	-0.89	0.535833	0.608478	FALSE	2	TRUE	-3.9685	2.18113	chloroplast thylakoid membrane [GO:0009535]; photosystem I [GO:0009522]; photosystem II [GO:0009523]; chlorophyll binding [GO:0016168]; photosynthesis, light harvesting in photosystem I [GO:0009768]; response to light stimulus [GO:0009416]	1.1.1.1.1'	Photosynthesis.photophosphorylation.photosystem II.LHC-II complex.component *(LHCb1/2/3)'
A8J6D1	cre17.g720250	Chlorophyll a-b binding protein, chloroplastic	0.14	0.190288	0.256019	FALSE	13	FALSE	-0.07968	0.356428	chloroplast thylakoid membrane [GO:0009535]; photosystem I [GO:0009522]; photosystem II [GO:0009523]; chlorophyll binding [GO:0016168]; photosynthesis, light harvesting in photosystem I [GO:0009768]; response to light stimulus [GO:0009416]	1.1.1.1.2'	Photosynthesis.photophosphorylation.photosystem II.LHC-II complex.component *(LHCb4)'
Q9FEK6	cre16.g673650	Chlorophyll a-b binding protein, chloroplastic	0.2	0.0562287	0.0904878	FALSE	13	FALSE	-0.00625	0.402829	chloroplast thylakoid membrane [GO:0009535]; photosystem I [GO:0009522]; photosystem II antenna complex [GO:0009783]; PSII associated light-harvesting complex II [GO:0009517]; chlorophyll binding [GO:0016168]; mRNA binding [GO:0003729]; protein domain specific binding [GO:0019904]; nonphotochemical quenching [GO:0010196]; photosynthesis, light harvesting in photosystem I [GO:0009768]; photosystem…	1.1.1.1.3'	Photosynthesis.photophosphorylation.photosystem II.LHC-II complex.component *(LHCb5)'
Q84Y02	cre16.g687900	Chlorophyll a-b binding protein, chloroplastic	0.66	0.00205197	0.00534108	FALSE	11	FALSE	0.298068	1.02627	chloroplast thylakoid membrane [GO:0009535]; photosystem I [GO:0009522]; photosystem II [GO:0009523]; chlorophyll binding [GO:0016168]; photosynthesis, light harvesting in photosystem I [GO:0009768]; response to light stimulus [GO:0009416]	1.1.1.1.4'	Photosynthesis.photophosphorylation.photosystem II.LHC-II complex.component *(LHCb6)'
A8J0E4	cre09.g396213	Oxygen-evolving enhancer protein 1, chloroplastic	0.29	6.47e-05	0.000276169	FALSE	22	FALSE	0.185812	0.390267	photosystem II oxygen evolving complex [GO:0009654]; oxygen evolving activity [GO:0010242]; photosystem II assembly [GO:0010207]; photosystem II stabilization [GO:0042549]	1.1.1.2.2.1'	Photosynthesis.photophosphorylation.photosystem II.PS-II complex.oxygen-evolving center (OEC) extrinsic components.component *(OEC33/PsbO)'
A0A2K3D661	cre12.g550850	PsbP domain-containing protein	0.24	0.000376049	0.00118549	FALSE	16	FALSE	0.134735	0.344437	extrinsic component of membrane [GO:0019898]; photosystem II oxygen evolving complex [GO:0009654]; calcium ion binding [GO:0005509]; photosynthesis [GO:0015979]	1.1.1.2.2.2'	Photosynthesis.photophosphorylation.photosystem II.PS-II complex.oxygen-evolving center (OEC) extrinsic components.component *(OEC23/PsbP)'
A0A2K3DMP5	cre06.g261000	Photosystem II protein PSBR, chloroplastic (Protein PHOTOSYSTEM II SUBUNIT R)	-0.23	0.0018378	0.00485415	FALSE	2	FALSE	-0.34833	-0.1037	chloroplast thylakoid membrane [GO:0009535]; photosystem II oxygen evolving complex [GO:0009654]; photosynthesis [GO:0015979]	1.1.1.2.8'	Photosynthesis.photophosphorylation.photosystem II.PS-II complex.component *(PsbR)'
A1YSB4	cre10.g430150	Photosystem-II repair protein	1.14	0.0193995	0.0369105	TRUE	9	TRUE	0.222922	2.06447	membrane [GO:0016020]; thylakoid [GO:0009579]	1.1.1.3.1'	Photosynthesis.photophosphorylation.photosystem II.assembly.assembly factor *(LPA1)'
A8JH60	cre03.g182150	Uncharacterized protein	1.01	3.54e-08	7.17e-07	TRUE	10	FALSE	0.841546	1.17433		1.1.1.3.11'	Photosynthesis.photophosphorylation.photosystem II.assembly.assembly factor *(Psb32)'
A8J4Q7	cre09.g411200	Uncharacterized protein	2.89	1.75e-13	4.69e-11	TRUE	10	FALSE	2.73574	3.04584	2 iron, 2 sulfur cluster binding [GO:0051537]; nitrite reductase [NAD(P)H] activity [GO:0008942]	1.1.1.3.12'	Photosynthesis.photophosphorylation.photosystem II.assembly.stabilizing factor *(Psb33)'
A0A2K3D072	cre13.g578650	NAD(P)-bd_dom domain-containing protein	2.73	3.69e-05	0.000165481	TRUE	12	TRUE	1.81851	3.63641		1.1.1.3.17'	Photosynthesis.photophosphorylation.photosystem II.assembly.psbA-translation activator *(HCF173)'
A0A2K3DZI3	cre03.g199535	Chlorophyll A-B binding protein	-0.21	0.318486	0.397645	FALSE	7	FALSE	-0.64559	0.22972	chloroplast thylakoid membrane [GO:0009535]	1.1.1.3.21'	Photosynthesis.photophosphorylation.photosystem II.assembly.LHCII-stabilizing factor *(SEP3)'
A0A2K3DG80	cre08.g358540	bPH_2 domain-containing protein	4.1	4.14e-07	4.2e-06	TRUE	6	TRUE	3.24411	4.96215	membrane [GO:0016020]	1.1.1.3.23'	Photosynthesis.photophosphorylation.photosystem II.assembly.assembly factor *(SLR1470)'
A0A2K3DNI1	cre06.g273700	Photosystem II stability/assembly factor	2.28	3.19e-11	3.12e-09	TRUE	14	FALSE	2.07976	2.4716	chloroplast [GO:0009507]; photosystem II [GO:0009523]; photosynthesis [GO:0015979]	1.1.1.3.5'	Photosynthesis.photophosphorylation.photosystem II.assembly.assembly factor *(HCF136)'
A8JDK2	cre02.g142146	Uncharacterized protein	3.02	2.72e-11	2.92e-09	TRUE	17	FALSE	2.76284	3.27514		1.1.1.3.7.1'	Photosynthesis.photophosphorylation.photosystem II.assembly.HCF244-OHP assembly factor complex.scaffold component *(HCF244)'
A8HYP8	cre06.g251150	High light inducible protein	4.17	2.79e-05	0.000130328	TRUE	4	TRUE	2.82141	5.51465		1.1.1.3.7.3'	Photosynthesis.photophosphorylation.photosystem II.assembly.HCF244-OHP assembly factor complex.component *(OHP2)'
A8I5A0	cre05.g243800	Photosystem II Psb27 protein	1.43	2.51e-10	1.58e-08	TRUE	5	FALSE	1.28072	1.57803	chloroplast thylakoid lumen [GO:0009543]; photosystem II [GO:0009523]; photosystem II assembly [GO:0010207]; photosystem II repair [GO:0010206]	1.1.1.3.8'	Photosynthesis.photophosphorylation.photosystem II.assembly.regulatory protein *(Psb27)'
A8III5	cre10.g440450	Photosystem II reaction center Psb28 protein	3.99	0.000236731	0.000815659	TRUE	4	TRUE	2.34321	5.64445	photosystem II oxygen evolving complex [GO:0009654]; photosynthesis [GO:0015979]	1.1.1.3.9'	Photosynthesis.photophosphorylation.photosystem II.assembly.regulatory protein *(Psb28)'
A8IL08	cre12.g485800	Uncharacterized protein	2.23	1.37e-14	7.34e-12	TRUE	30	FALSE	2.13308	2.3229	chloroplast thylakoid [GO:0009534]; membrane [GO:0016020]; ATP binding [GO:0005524]; ATP hydrolysis activity [GO:0016887]; ATP-dependent peptidase activity [GO:0004176]; metalloendopeptidase activity [GO:0004222]; proteolysis [GO:0006508]	1.1.1.4.1'	Photosynthesis.photophosphorylation.photosystem II.repair and reassembly cycle.protease *(FtsH1/5)'
A8J6C7	cre17.g720050	Uncharacterized protein	2.28	1.27e-13	4.54e-11	TRUE	23	FALSE	2.16334	2.40112	chloroplast thylakoid [GO:0009534]; membrane [GO:0016020]; ATP binding [GO:0005524]; ATP hydrolysis activity [GO:0016887]; ATP-dependent peptidase activity [GO:0004176]; metalloendopeptidase activity [GO:0004222]; proteolysis [GO:0006508]	1.1.1.4.2'	Photosynthesis.photophosphorylation.photosystem II.repair and reassembly cycle.protease *(FtsH2/8)'
Q5W9T4	cre09.g393173	Lhc-like protein Lhl1	4.54	1.6e-06	1.21e-05	TRUE	3	TRUE	3.45311	5.62883	chloroplast thylakoid membrane [GO:0009535]	1.1.1.4.3'	Photosynthesis.photophosphorylation.photosystem II.repair and reassembly cycle.stabilizing factor *(ELIP)'
A8IKE6	cre12.g509050	Uncharacterized protein	1.86	3.63e-13	7.81e-11	TRUE	9	FALSE	1.75173	1.96472	extrinsic component of membrane [GO:0019898]; photosystem II oxygen evolving complex [GO:0009654]; calcium ion binding [GO:0005509]; photosynthesis [GO:0015979]	1.1.1.4.4'	Photosynthesis.photophosphorylation.photosystem II.repair and reassembly cycle.repair factor *(PPL1)'
A8J2X8	cre03.g146167	Flagellar associated protein	2.85	1.33e-06	1.06e-05	TRUE	8	FALSE	2.18094	3.52151		1.1.1.4.6'	Photosynthesis.photophosphorylation.photosystem II.repair and reassembly cycle.assembly factor *(HHL1)'
A0A2K3E6S5	cre01.g031100	PDZ domain-containing protein	1.79	3.78e-12	5.8e-10	TRUE	13	FALSE	1.66299	1.91672		1.1.1.4.7'	Photosynthesis.photophosphorylation.photosystem II.repair and reassembly cycle.assembly factor *(MET1)'
A8IRU6	cre03.g189800	peptidylprolyl isomerase (EC 5.2.1.8)	1.44	3.07e-12	5.51e-10	TRUE	17	FALSE	1.34193	1.54258	peptidyl-prolyl cis-trans isomerase activity [GO:0003755]; protein peptidyl-prolyl isomerization [GO:0000413]	1.1.1.4.8'	Photosynthesis.photophosphorylation.photosystem II.repair and reassembly cycle.assembly factor *(CYP38)'
A0A2K3E3K7	cre02.g120250	Protein kinase domain-containing protein	-0.18	0.733179	0.785027	FALSE	6	TRUE	-1.29474	0.939429	thylakoid [GO:0009579]; ATP binding [GO:0005524]; protein serine/threonine kinase activity [GO:0004674]; protein phosphorylation [GO:0006468]	1.1.1.5.1.1'	Photosynthesis.photophosphorylation.photosystem II.photosynthetic acclimation.regulatory phosphorylation.protein kinase *(STN7)'
A0A2K3D1N2	cre12.g483650	Protein kinase domain-containing protein	1.01	0.127376	0.180913	FALSE	6	TRUE	-0.3369	2.35336	thylakoid [GO:0009579]; ATP binding [GO:0005524]; protein serine/threonine kinase activity [GO:0004674]; protein phosphorylation [GO:0006468]	1.1.1.5.1.2'	Photosynthesis.photophosphorylation.photosystem II.photosynthetic acclimation.regulatory phosphorylation.protein kinase *(STN8)'
A0A2K3DU16	cre04.g218150	protein-serine/threonine phosphatase (EC 3.1.3.16)	-0.22	0.731243	0.78405	FALSE	5	TRUE	-1.5615	1.13018	metal ion binding [GO:0046872]; myosin phosphatase activity [GO:0017018]; protein serine/threonine phosphatase activity [GO:0004722]; peptidyl-threonine dephosphorylation [GO:0035970]	1.1.1.5.1.3'	Photosynthesis.photophosphorylation.photosystem II.photosynthetic acclimation.regulatory phosphorylation.phosphatase *(PPH1/TAP38)'
A8HPM5	cre01.g016750	Photosystem II protein PSBS2 (Protein PHOTOSYSTEM II SUBUNIT S2)	4.73	5.42e-10	3.07e-08	TRUE	6	TRUE	4.20216	5.25859	chloroplast thylakoid membrane [GO:0009535]; photosystem II [GO:0009523]; nonphotochemical quenching [GO:0010196]; photosynthesis [GO:0015979]	1.1.1.5.3.1.1'	Photosynthesis.photophosphorylation.photosystem II.photosynthetic acclimation.non-photochemical quenching (NPQ).qE/qZ-type quenching.pH-sensor protein *(PsbS)'
P93664	cre08.g365900	Light-harvesting complex stress-related protein 1, chloroplastic (Chlorophyll a-b binding protein LHCSR1)	10.75	1.47e-16	1.58e-13	TRUE	10	TRUE	10.4435	11.0519	chloroplast thylakoid membrane [GO:0009535]; photosystem I [GO:0009522]; photosystem II [GO:0009523]; thylakoid membrane [GO:0042651]; chlorophyll binding [GO:0016168]; metal ion binding [GO:0046872]; nonphotochemical quenching [GO:0010196]; photosynthesis, light harvesting in photosystem I [GO:0009768]; response to high light intensity [GO:0009644]; response to light stimulus [GO:0009416]; respo…	1.1.1.5.3.1.3.1'	Photosynthesis.photophosphorylation.photosystem II.photosynthetic acclimation.non-photochemical quenching (NPQ).qE/qZ-type quenching.LhcSR-dependent machinery.light stress-responsive protein *(LhcSR)'
P0DO19	cre08.g367500	Light-harvesting complex stress-related protein 3.1, chloroplastic (Chlorophyll a-b binding protein LHCSR3.1)	3.54	1.06e-10	7.86e-09	TRUE	6	FALSE	3.19801	3.8781	chloroplast thylakoid membrane [GO:0009535]; photosystem I [GO:0009522]; photosystem II [GO:0009523]; chlorophyll binding [GO:0016168]; metal ion binding [GO:0046872]; nonphotochemical quenching [GO:0010196]; photosynthesis, light harvesting [GO:0009765]; response to high light intensity [GO:0009644]; response to photooxidative stress [GO:0080183]	1.1.1.5.3.1.3.1'	Photosynthesis.photophosphorylation.photosystem II.photosynthetic acclimation.non-photochemical quenching (NPQ).qE/qZ-type quenching.LhcSR-dependent machinery.light stress-responsive protein *(LhcSR)'
A0A2K3E4Y0	cre01.g004450	Flagellar associated protein	1.26	7.17e-10	3.5e-08	TRUE	9	FALSE	1.11805	1.40745		1.1.1.5.3.1.4'	Photosynthesis.photophosphorylation.photosystem II.photosynthetic acclimation.non-photochemical quenching (NPQ).qE/qZ-type quenching.regulatory protein *(FLAP1)'
A0A2K3DXT0	cre03.g181250	NAD(P)-bd_dom domain-containing protein	1.39	0.00481364	0.0114484	TRUE	3	TRUE	0.519671	2.26204	oxidoreductase activity, acting on the CH-OH group of donors, NAD or NADP as acceptor [GO:0016616]	1.1.1.5.3.2.3'	Photosynthesis.photophosphorylation.photosystem II.photosynthetic acclimation.non-photochemical quenching (NPQ).qH-type antenna quenching.regulatory protein *(ROQH1)'
A8HY43	cre06.g256250	Thylakoid lumenal protein	1.16	6.76e-08	1.04e-06	TRUE	5	FALSE	0.958558	1.36696	photosystem II repair [GO:0010206]	1.1.1.5.5.1'	Photosynthesis.photophosphorylation.photosystem II.photosynthetic acclimation.acclimation factor activities.acclimation factor *(MPH2)'
A8JF87	cre16.g665250	Thylakoid membrane protein slr0575	1.6	2.48e-09	9.19e-08	TRUE	9	FALSE	1.39783	1.81028		1.1.1.5.5.2'	Photosynthesis.photophosphorylation.photosystem II.photosynthetic acclimation.acclimation factor activities.acclimation factor *(APE)'
A8J9Y1	cre11.g467689	Uncharacterized protein	0.39	0.00077552	0.00227782	FALSE	4	FALSE	0.20114	0.573163	mitochondrial inner membrane [GO:0005743]; plasma membrane [GO:0005886]; 2 iron, 2 sulfur cluster binding [GO:0051537]; metal ion binding [GO:0046872]; mRNA binding [GO:0003729]; oxidoreductase activity [GO:0016491]; nonphotochemical quenching [GO:0010196]	1.1.2.3'	Photosynthesis.photophosphorylation.cytochrome b6/f complex.Rieske iron-sulfur component *(PetC)'
A8JH68	cre03.g182551	Plastocyanin	0.16	0.43199	0.517138	FALSE	4	FALSE	-0.2661	0.579893	chloroplast thylakoid membrane [GO:0009535]; copper ion binding [GO:0005507]; electron transfer activity [GO:0009055]	1.1.3.1'	Photosynthesis.photophosphorylation.Cytb6/f to PS-I electron carriers.plastocyanin copper-protein *(PetE)'
Q05093	cre06.g283050	Chlorophyll a-b binding protein, chloroplastic	0.86	1.26e-05	6.5e-05	FALSE	8	FALSE	0.603965	1.11293	chloroplast thylakoid membrane [GO:0009535]; photosystem I [GO:0009522]; photosystem II [GO:0009523]; chlorophyll binding [GO:0016168]; photosynthesis, light harvesting in photosystem I [GO:0009768]; response to light stimulus [GO:0009416]	1.1.4.1.1'	Photosynthesis.photophosphorylation.photosystem I.LHC-I complex.component *(LHCa1)'
Q75VY9	cre11.g467573	Chlorophyll a-b binding protein, chloroplastic	0.39	0.157341	0.216293	FALSE	6	FALSE	-0.17532	0.955101	chloroplast thylakoid membrane [GO:0009535]; photosystem I [GO:0009522]; photosystem II [GO:0009523]; chlorophyll binding [GO:0016168]; photosynthesis, light harvesting in photosystem I [GO:0009768]; response to light stimulus [GO:0009416]	1.1.4.1.3'	Photosynthesis.photophosphorylation.photosystem I.LHC-I complex.component *(LHCa3)'
Q75VZ0	cre10.g452050	Chlorophyll a-b binding protein, chloroplastic	0.55	0.120148	0.171983	FALSE	6	FALSE	-0.16706	1.2595	chloroplast thylakoid membrane [GO:0009535]; photosystem I [GO:0009522]; photosystem II [GO:0009523]; chlorophyll binding [GO:0016168]; photosynthesis, light harvesting in photosystem I [GO:0009768]; response to light stimulus [GO:0009416]	1.1.4.1.4'	Photosynthesis.photophosphorylation.photosystem I.LHC-I complex.component *(LHCa4)'
A8J6K8	cre17.g724300	Photosystem I subunit X	0.49	0.000334893	0.00107146	FALSE	3	FALSE	0.276386	0.695666	chloroplast [GO:0009507]; photosystem I [GO:0009522]; photosynthesis [GO:0015979]	1.1.4.2.11'	Photosynthesis.photophosphorylation.photosystem I.PS-I complex.component *(PsaK)'
A8IL32	cre12.g486300	PSI subunit V	0.26	0.0111475	0.0229131	FALSE	3	FALSE	0.070547	0.439517	photosystem I reaction center [GO:0009538]; photosynthesis [GO:0015979]	1.1.4.2.12'	Photosynthesis.photophosphorylation.photosystem I.PS-I complex.component *(PsaL)'
Q9AXJ2	cre02.g082500	PsaN	0.39	1.75e-06	1.29e-05	FALSE	4	FALSE	0.296451	0.485377	chloroplast photosystem I [GO:0030093]; photosynthesis [GO:0015979]	1.1.4.2.14'	Photosynthesis.photophosphorylation.photosystem I.PS-I complex.component *(PsaN)'
Q5NKW4	cre05.g238332	Photosystem I reaction center subunit II, chloroplastic	0.36	0.00433501	0.0104487	FALSE	12	FALSE	0.137655	0.579225	chloroplast thylakoid membrane [GO:0009535]; photosystem I reaction center [GO:0009538]; photosynthesis [GO:0015979]	1.1.4.2.4'	Photosynthesis.photophosphorylation.photosystem I.PS-I complex.component *(PsaD)'
A8ICV4	cre10.g420350	Photosystem I reaction center subunit IV	0.69	1.84e-05	9.18e-05	FALSE	4	FALSE	0.475591	0.900713	chloroplast thylakoid membrane [GO:0009535]; photosystem I reaction center [GO:0009538]; photosynthesis [GO:0015979]	1.1.4.2.5'	Photosynthesis.photophosphorylation.photosystem I.PS-I complex.component *(PsaE)'
A8J4S1	cre09.g412100	Photosystem I reaction center subunit III (PSI-F)	0.29	0.050804	0.0840137	FALSE	8	FALSE	-0.00122	0.58625	chloroplast thylakoid lumen [GO:0009543]; photosystem I reaction center [GO:0009538]; photosynthesis [GO:0015979]	1.1.4.2.6'	Photosynthesis.photophosphorylation.photosystem I.PS-I complex.component *(PsaF)'
A0A2K3D5H4	cre12.g560950	Photosystem I reaction center subunit V, chloroplastic (PSI-G)	0.34	0.00335806	0.00831777	FALSE	4	FALSE	0.136865	0.533822	chloroplast thylakoid membrane [GO:0009535]; photosystem I [GO:0009522]; photosynthesis [GO:0015979]	1.1.4.2.7'	Photosynthesis.photophosphorylation.photosystem I.PS-I complex.component *(PsaG)'
A8IH77	cre07.g330250	Photosystem I reaction center subunit VI, chloroplastic	0.48	3.47e-05	0.000157481	FALSE	7	FALSE	0.317837	0.632313	chloroplast thylakoid membrane [GO:0009535]; photosystem I reaction center [GO:0009538]; photosynthesis [GO:0015979]	1.1.4.2.8'	Photosynthesis.photophosphorylation.photosystem I.PS-I complex.component *(PsaH)'
A0A2K3DGM6	cre08.g362900	PsbP domain-containing protein	-0.79	0.086565	0.13015	FALSE	7	TRUE	-1.72224	0.134399	extrinsic component of membrane [GO:0019898]; photosystem II oxygen evolving complex [GO:0009654]; calcium ion binding [GO:0005509]; photosynthesis [GO:0015979]	1.1.4.3.2'	Photosynthesis.photophosphorylation.photosystem I.assembly and maintenance.assembly factor *(PPD1)'
A0A2K3DL78	cre07.g349700	NAD(P)-bd_dom domain-containing protein	3.15	0.000264828	0.000886886	TRUE	5	TRUE	1.82807	4.46476		1.1.5.2.2.2'	Photosynthesis.photophosphorylation.linear electron flow.ferredoxin-NADP reductase (FNR) activity.FNR membrane-tethering.FNR-interacting protein *(TIC62)'
A0A2K3DN68	cre06.g269050	NAD(P)-bd_dom domain-containing protein	0.39	6.41e-06	3.75e-05	FALSE	35	FALSE	0.27974	0.493164		1.1.5.2.2.2'	Photosynthesis.photophosphorylation.linear electron flow.ferredoxin-NADP reductase (FNR) activity.FNR membrane-tethering.FNR-interacting protein *(TIC62)'
A8I547	cre05.g242400	Protein PROTON GRADIENT REGULATION 5, chloroplastic	-0.86	0.298405	0.377839	FALSE	3	TRUE	-2.58483	0.870213	chloroplast [GO:0009507]; electron transfer activity [GO:0009055]; photosynthetic electron transport in photosystem I [GO:0009773]; response to high light intensity [GO:0009644]	1.1.6.1.1'	Photosynthesis.photophosphorylation.cyclic electron flow.PGR5-PGRL1 complex.component *(PGR5)'
A8ITK6	cre07.g340200	PGR5-like protein 1A, chloroplastic	0.13	0.637744	0.703875	FALSE	8	TRUE	-0.47448	0.742449	chloroplast thylakoid membrane [GO:0009535]; oxidoreductase activity, acting on iron-sulfur proteins as donors [GO:0016730]; photosynthetic electron transport in photosystem I [GO:0009773]	1.1.6.1.2'	Photosynthesis.photophosphorylation.cyclic electron flow.PGR5-PGRL1 complex.component *(PGRL1)'
A0A2K3D4W9	cre12.g531900	Flavodoxin-like domain-containing protein	2.16	7.83e-06	4.48e-05	TRUE	13	TRUE	1.55081	2.76873	electron transfer activity [GO:0009055]; FMN binding [GO:0010181]; oxidoreductase activity, acting on NAD(P)H [GO:0016651]	1.1.7.1.1'	Photosynthesis.photophosphorylation.pseudo-cyclic electron flow.flavodiiron protein heterodimer.component *(FLVa)'
A0A2K3CSH6	cre16.g691800	Flavodoxin-like domain-containing protein	1.04	0.208946	0.278681	FALSE	6	TRUE	-0.67119	2.74267	FMN binding [GO:0010181]; oxidoreductase activity, acting on NAD(P)H [GO:0016651]	1.1.7.1.1'	Photosynthesis.photophosphorylation.pseudo-cyclic electron flow.flavodiiron protein heterodimer.component *(FLVa)'
A0A2K3DUX4	cre04.g231222	SRCR domain-containing protein	-0.22	0.00961498	0.0205489	FALSE	25	FALSE	-0.38247	-0.06637	membrane [GO:0016020]; ATP binding [GO:0005524]; ATP-dependent protein folding chaperone [GO:0140662]; scavenger receptor activity [GO:0005044]; protein refolding [GO:0042026]	1.1.8.1.6.2.1'	Photosynthesis.photophosphorylation.chlororespiration.NADH dehydrogenase-like (NDH) complex.assembly and maintenance.Cpn60 chaperonin heterodimer.subunit alpha'
A0A2K3CRS9	cre17.g741450	Chaperonin Cpn60/TCP-1	-0.06	0.551072	0.620317	FALSE	5	FALSE	-0.2832	0.159409	ATP binding [GO:0005524]; ATP-dependent protein folding chaperone [GO:0140662]; protein folding [GO:0006457]; protein refolding [GO:0042026]	1.1.8.1.6.2.2'	Photosynthesis.photophosphorylation.chlororespiration.NADH dehydrogenase-like (NDH) complex.assembly and maintenance.Cpn60 chaperonin heterodimer.subunit beta'
A8ITH8	cre07.g339150	RuBisCO large subunit-binding protein subunit beta, chloroplastic	-0.18	0.0735641	0.113623	FALSE	21	FALSE	-0.38836	0.020722	ATP binding [GO:0005524]; ATP-dependent protein folding chaperone [GO:0140662]; protein folding [GO:0006457]; protein refolding [GO:0042026]	1.1.8.1.6.2.2'	Photosynthesis.photophosphorylation.chlororespiration.NADH dehydrogenase-like (NDH) complex.assembly and maintenance.Cpn60 chaperonin heterodimer.subunit beta'
Q75VY7	cre06.g272650	Chlorophyll a-b binding protein, chloroplastic	0.75	9.16e-07	7.82e-06	FALSE	11	FALSE	0.578177	0.916756	chloroplast thylakoid membrane [GO:0009535]; photosystem I [GO:0009522]; photosystem II [GO:0009523]; chlorophyll binding [GO:0016168]; photosynthesis, light harvesting in photosystem I [GO:0009768]; response to light stimulus [GO:0009416]	1.1.8.1.7.1'	Photosynthesis.photophosphorylation.chlororespiration.NADH dehydrogenase-like (NDH) complex.link between NDH complex and photosystem I.linker protein *(LHCa5)'
A0A2K3D8S8	cre11.g481450	ATP synthase subunit b	0.18	0.132468	0.187372	FALSE	10	FALSE	-0.0628	0.417628	proton-transporting ATP synthase complex, coupling factor F(o) [GO:0045263]; proton transmembrane transporter activity [GO:0015078]; proton motive force-driven ATP synthesis [GO:0015986]	1.1.9.1.3'	Photosynthesis.photophosphorylation.ATP synthase complex.membrane CF0 subcomplex.subunit b_'
A8HXL8	cre06.g259900	ATP synthase gamma chain, chloroplastic	0.02	0.722547	0.777515	FALSE	19	FALSE	-0.12545	0.175269	mitochondrial proton-transporting ATP synthase complex, catalytic sector F(1) [GO:0000275]; proton-transporting ATP synthase activity, rotational mechanism [GO:0046933]; proton motive force-driven ATP synthesis [GO:0015986]	1.1.9.2.3'	Photosynthesis.photophosphorylation.ATP synthase complex.peripheral CF1 subcomplex.subunit gamma'
A8JF15	cre11.g467569	ATP synthase delta chain, chloroplastic	-0.05	0.519886	0.597591	FALSE	7	FALSE	-0.21494	0.115147	proton-transporting ATP synthase complex, catalytic core F(1) [GO:0045261]; proton-transporting ATP synthase activity, rotational mechanism [GO:0046933]; photosynthetic electron transport in photosystem I [GO:0009773]; photosynthetic electron transport in photosystem II [GO:0009772]; proton motive force-driven ATP synthesis [GO:0015986]	1.1.9.2.4'	Photosynthesis.photophosphorylation.ATP synthase complex.peripheral CF1 subcomplex.subunit delta'
P00873	cre02.g120100	Ribulose bisphosphate carboxylase small subunit, chloroplastic 1 (RuBisCO small subunit 1)	-0.19	0.0114848	0.0235164	FALSE	9	FALSE	-0.33499	-0.05287	chloroplast [GO:0009507]; ribulose-bisphosphate carboxylase activity [GO:0016984]; photorespiration [GO:0009853]; reductive pentose-phosphate cycle [GO:0019253]	1.2.1.1.2'	Photosynthesis.calvin cycle.ribulose-1,5-bisphosphat carboxylase/oxygenase (RuBisCo) activity.RuBisCo heterodimer.small subunit'
A8IJY7	cre12.g505850	Chaperonin	-0.1	0.453363	0.536746	FALSE	5	FALSE	-0.3801	0.181563	chloroplast [GO:0009507]; mitochondrial matrix [GO:0005759]; plastid [GO:0009536]; ATP binding [GO:0005524]; ATP-dependent protein folding chaperone [GO:0140662]; chaperone binding [GO:0051087]; metal ion binding [GO:0046872]; unfolded protein binding [GO:0051082]; chaperone cofactor-dependent protein refolding [GO:0051085]	1.2.1.2.2'	Photosynthesis.calvin cycle.ribulose-1,5-bisphosphat carboxylase/oxygenase (RuBisCo) activity.RuBisCo assembly.auxiliary co-chaperone *(CPN20)'
A0A2K3DG79	cre08.g358562	20 kDa chaperonin, chloroplastic	-0.14	0.0941013	0.139916	FALSE	9	FALSE	-0.29901	0.027294	chloroplast [GO:0009507]; mitochondrial matrix [GO:0005759]; plastid [GO:0009536]; ATP binding [GO:0005524]; ATP-dependent protein folding chaperone [GO:0140662]; chaperone binding [GO:0051087]; metal ion binding [GO:0046872]; unfolded protein binding [GO:0051082]; chaperone cofactor-dependent protein refolding [GO:0051085]	1.2.1.2.2'	Photosynthesis.calvin cycle.ribulose-1,5-bisphosphat carboxylase/oxygenase (RuBisCo) activity.RuBisCo assembly.auxiliary co-chaperone *(CPN20)'
A8HN94	cre01.g049000	4a-hydroxytetrahydrobiopterin dehydratase (EC 4.2.1.96)	-0.51	0.0137747	0.0275751	FALSE	6	TRUE	-0.89985	-0.12705	4-alpha-hydroxytetrahydrobiopterin dehydratase activity [GO:0008124]; tetrahydrobiopterin biosynthetic process [GO:0006729]	1.2.1.2.6'	Photosynthesis.calvin cycle.ribulose-1,5-bisphosphat carboxylase/oxygenase (RuBisCo) activity.RuBisCo assembly.assembly factor *(RAF2)'
Q6SA05	cre04.g229300	Ribulose bisphosphate carboxylase/oxygenase activase, chloroplastic (RA) (RuBisCO activase)	-0.35	7.82e-05	0.000323293	FALSE	23	FALSE	-0.47046	-0.22005	chloroplast stroma [GO:0009570]; stromule [GO:0010319]; ADP binding [GO:0043531]; ATP binding [GO:0005524]; ATP hydrolysis activity [GO:0016887]; mRNA binding [GO:0003729]; ribulose-1,5-bisphosphate carboxylase/oxygenase activator activity [GO:0046863]; leaf senescence [GO:0010150]; response to cold [GO:0009409]; response to jasmonic acid [GO:0009753]; response to light stimulus [GO:0009416]	1.2.1.3.2'	Photosynthesis.calvin cycle.ribulose-1,5-bisphosphat carboxylase/oxygenase (RuBisCo) activity.RuBisCo regulation.ATP-dependent activase *(RCA)'
A8IKW6	cre12.g511900	Ribulose-phosphate 3-epimerase (EC 5.1.3.1)	0.1	0.0818144	0.1237	FALSE	7	FALSE	-0.01477	0.213157	cytosol [GO:0005829]; stromule [GO:0010319]; D-ribulose-phosphate 3-epimerase activity [GO:0004750]; metal ion binding [GO:0046872]; cellular carbohydrate metabolic process [GO:0044262]; pentose-phosphate shunt, non-oxidative branch [GO:0009052]; response to cold [GO:0009409]; response to nematode [GO:0009624]	1.2.10'	Photosynthesis.calvin cycle.phosphopentose epimerase'
A8IYP4	cre12.g554800	Phosphoribulokinase (EC 2.7.1.19)	-0.04	0.459282	0.542558	FALSE	18	FALSE	-0.15661	0.075618	cytoplasm [GO:0005737]; stromule [GO:0010319]; supramolecular complex [GO:0099080]; ATP binding [GO:0005524]; disordered domain specific binding [GO:0097718]; phosphoribulokinase activity [GO:0008974]; protein homodimerization activity [GO:0042803]; reductive pentose-phosphate cycle [GO:0019253]; response to cold [GO:0009409]	1.2.11'	Photosynthesis.calvin cycle.phosphoribulokinase *(PRK)'
Q9FNS5	cre09.g410700	malate dehydrogenase (NADP(+)) (EC 1.1.1.82)	-0.24	0.0056061	0.0130728	FALSE	12	FALSE	-0.38711	-0.08437	chloroplast stroma [GO:0009570]; L-malate dehydrogenase activity [GO:0030060]; malate dehydrogenase (NADP+) activity [GO:0046554]; NAD(P)+ transhydrogenase activity [GO:0008746]; malate metabolic process [GO:0006108]; NADH metabolic process [GO:0006734]; oxaloacetate metabolic process [GO:0006107]; response to redox state [GO:0051775]; tricarboxylic acid cycle [GO:0006099]	1.2.12'	Photosynthesis.calvin cycle.NADPH-dependent malate dehydrogenase *(NADP-MDH)'
A8HP84	cre01.g010900	Glyceraldehyde-3-phosphate dehydrogenase (EC 1.2.1.-)	-0.2	0.00674742	0.0151746	FALSE	24	FALSE	-0.33053	-0.06716	glyceraldehyde-3-phosphate dehydrogenase (NAD+) (phosphorylating) activity [GO:0004365]; NAD binding [GO:0051287]; NADP binding [GO:0050661]; glucose metabolic process [GO:0006006]	1.2.3.1'	Photosynthesis.calvin cycle.glyceraldehyde 3-phosphate dehydrogenase (GAPDH) activity.glyceraldehyde 3-phosphate dehydrogenase *(GAPDH)'
A0A2K3DI03	cre08.g380250	CP12 domain-containing protein	0.32	0.0355065	0.0621653	FALSE	4	FALSE	0.025665	0.607301	chloroplast [GO:0009507]; negative regulation of reductive pentose-phosphate cycle [GO:0080153]	1.2.3.2'	Photosynthesis.calvin cycle.glyceraldehyde 3-phosphate dehydrogenase (GAPDH) activity.regulatory protein *(CP12) of GAPDH activity'
A0A2K3DSL2	cre05.g234550	fructose-bisphosphate aldolase (EC 4.1.2.13)	-0.32	0.000119619	0.000460898	FALSE	21	FALSE	-0.43745	-0.1961	cytosol [GO:0005829]; fructose-bisphosphate aldolase activity [GO:0004332]; fructose 1,6-bisphosphate metabolic process [GO:0030388]; glycolytic process [GO:0006096]	1.2.5'	Photosynthesis.calvin cycle.fructose 1,6-bisphosphate aldolase'
A8IKQ0	cre12.g510650	fructose-bisphosphatase (EC 3.1.3.11) (D-fructose-1,6-bisphosphate 1-phosphohydrolase)	-0.39	1.13e-06	9.22e-06	FALSE	13	FALSE	-0.47551	-0.29685	cytoplasm [GO:0005737]; cytosol [GO:0005829]; stromule [GO:0010319]; fructose 1,6-bisphosphate 1-phosphatase activity [GO:0042132]; metal ion binding [GO:0046872]; fructose 1,6-bisphosphate metabolic process [GO:0030388]; fructose 6-phosphate metabolic process [GO:0006002]; fructose metabolic process [GO:0006000]; gluconeogenesis [GO:0006094]; photosynthetic electron transport in photosystem I [G…	1.2.6'	Photosynthesis.calvin cycle.fructose-1,6-bisphosphatase'
A8IAN1	cre02.g080200	transketolase (EC 2.2.1.1)	-0.72	7.51e-08	1.11e-06	FALSE	27	FALSE	-0.85167	-0.59502	cytosol [GO:0005829]; metal ion binding [GO:0046872]; transketolase activity [GO:0004802]; pentose-phosphate shunt [GO:0006098]	1.2.7'	Photosynthesis.calvin cycle.transketolase'
A0A2K3DY10	cre03.g185550	Sedoheptulose-1,7-bisphosphatase	-0.13	0.0528287	0.0861773	FALSE	17	FALSE	-0.26871	0.001936	cytoplasm [GO:0005737]; fructose 1,6-bisphosphate 1-phosphatase activity [GO:0042132]; metal ion binding [GO:0046872]; sedoheptulose-bisphosphatase activity [GO:0050278]; fructose 1,6-bisphosphate metabolic process [GO:0030388]; fructose 6-phosphate metabolic process [GO:0006002]; fructose metabolic process [GO:0006000]; gluconeogenesis [GO:0006094]; starch biosynthetic process [GO:0019252]; sucr…	1.2.8'	Photosynthesis.calvin cycle.sedoheptulose-1,7-bisphosphatase'
A8IRQ1	cre03.g187450	ribose-5-phosphate isomerase (EC 5.3.1.6)	-0.12	0.384024	0.472341	FALSE	8	FALSE	-0.42512	0.176918	ribose-5-phosphate isomerase activity [GO:0004751]; pentose-phosphate shunt, non-oxidative branch [GO:0009052]	1.2.9'	Photosynthesis.calvin cycle.ribose 5-phosphate isomerase'
A0A2K3DWX2	cre03.g168700	Phosphoglycolate phosphatase (EC 3.1.3.18)	0.27	0.771082	0.81586	FALSE	8	TRUE	-1.69187	2.22285	phosphatase activity [GO:0016791]; phosphoglycolate phosphatase activity [GO:0008967]	1.3.1'	Photosynthesis.photorespiration.phosphoglycolate phosphatase'
A8HZZ4	cre10.g451950	alanine transaminase (EC 2.6.1.2)	0.36	0.0271357	0.0493126	FALSE	18	FALSE	0.048353	0.664698	alanine-glyoxylate transaminase activity [GO:0008453]; glycine:2-oxoglutarate aminotransferase activity [GO:0047958]; L-alanine:2-oxoglutarate aminotransferase activity [GO:0004021]; pyridoxal phosphate binding [GO:0030170]; biosynthetic process [GO:0009058]; L-alanine catabolic process [GO:0042853]; photorespiration [GO:0009853]	1.3.3.1'	Photosynthesis.photorespiration.aminotransferase activities.glutamate-glyoxylate transaminase'
A8JFY9_CHLRE	cre01.g005150	Uncharacterized protein	0.39	0.0436297	0.0738613	FALSE	11	FALSE	0.013158	0.759134	peroxisome [GO:0005777]; alanine-glyoxylate transaminase activity [GO:0008453]; serine-glyoxylate transaminase activity [GO:0050281]; serine-pyruvate transaminase activity [GO:0004760]; glycine biosynthetic process, by transamination of glyoxylate [GO:0019265]	1.3.3.2'	Photosynthesis.photorespiration.aminotransferase activities.serine-glyoxylate transaminase'
A8JFJ2	cre06.g294650	alanine--glyoxylate transaminase (EC 2.6.1.44)	0.02	0.724208	0.777746	FALSE	17	FALSE	-0.11726	0.163477	peroxisome [GO:0005777]; alanine-glyoxylate transaminase activity [GO:0008453]; serine-pyruvate transaminase activity [GO:0004760]; glycine biosynthetic process, by transamination of glyoxylate [GO:0019265]	1.3.3.2'	Photosynthesis.photorespiration.aminotransferase activities.serine-glyoxylate transaminase'
A8IVM9	cre12.g534800	Glycine cleavage system P protein (EC 1.4.4.2)	0.64	2.41e-07	2.62e-06	FALSE	22	FALSE	0.515252	0.770613	glycine cleavage complex [GO:0005960]; mitochondrion [GO:0005739]; glycine binding [GO:0016594]; glycine dehydrogenase (decarboxylating) activity [GO:0004375]; pyridoxal phosphate binding [GO:0030170]; glycine decarboxylation via glycine cleavage system [GO:0019464]	1.3.4.1'	Photosynthesis.photorespiration.glycine decarboxylase complex.glycine dehydrogenase component *(P-protein)'
A0A2K3DYI9	cre03.g193750	Aminomethyltransferase (EC 2.1.2.10) (Glycine cleavage system T protein)	0.08	0.486284	0.568212	FALSE	12	FALSE	-0.16539	0.326561	mitochondrion [GO:0005739]; aminomethyltransferase activity [GO:0004047]; transaminase activity [GO:0008483]; glycine decarboxylation via glycine cleavage system [GO:0019464]	1.3.4.2'	Photosynthesis.photorespiration.glycine decarboxylase complex.aminomethyltransferase component *(T-protein)'
A8J1T4	cre18.g749847	Dihydrolipoyl dehydrogenase (EC 1.8.1.4)	-0.06	0.361082	0.446165	FALSE	12	FALSE	-0.19963	0.078925	mitochondrion [GO:0005739]; oxoglutarate dehydrogenase complex [GO:0045252]; dihydrolipoyl dehydrogenase activity [GO:0004148]; flavin adenine dinucleotide binding [GO:0050660]; cell redox homeostasis [GO:0045454]	1.3.4.3'	Photosynthesis.photorespiration.glycine decarboxylase complex.dihydrolipoyl dehydrogenase component *(L-protein)'
A8HYD5	cre06.g253350	Glycine cleavage system H protein	-0.32	0.757386	0.804536	FALSE	3	TRUE	-2.51232	1.87968	cytoplasm [GO:0005737]; glycine cleavage complex [GO:0005960]; mitochondrion [GO:0005739]; glycine decarboxylation via glycine cleavage system [GO:0019464]; protein lipoylation [GO:0009249]	1.3.4.4'	Photosynthesis.photorespiration.glycine decarboxylase complex.lipoamide-containing component *(H-protein)'
Q8W4V3	cre16.g664550	Serine hydroxymethyltransferase (EC 2.1.2.1)	0.75	3.41e-08	7.05e-07	FALSE	18	FALSE	0.622911	0.868208	cytoplasm [GO:0005737]; glycine hydroxymethyltransferase activity [GO:0004372]; methyltransferase activity [GO:0008168]; pyridoxal phosphate binding [GO:0030170]; serine binding [GO:0070905]; zinc ion binding [GO:0008270]; folic acid metabolic process [GO:0046655]; glycine biosynthetic process from serine [GO:0019264]; L-serine catabolic process [GO:0006565]; methylation [GO:0032259]; one-carbon …	1.3.5'	Photosynthesis.photorespiration.serine hydroxymethyltransferase *(SHM)'
A8IPI7	cre06.g295450	Hydroxypyruvate reductase	1.02	0.247496	0.321714	FALSE	14	TRUE	-0.8133	2.84425	cytosol [GO:0005829]; glycerate dehydrogenase activity [GO:0008465]; glyoxylate reductase (NADP+) activity [GO:0030267]; hydroxypyruvate reductase activity [GO:0016618]; NAD binding [GO:0051287]	1.3.6.1'	Photosynthesis.photorespiration.hydroxypyruvate reductase activities.peroxisomal hydroxypyruvate reductase *(HPR1)'
A0A2K3DD95	cre09.g394850	Plastidal glycolate/glycerate translocator 1, chloroplastic	0.76	0.226817	0.297352	FALSE	2	TRUE	-0.54482	2.06213	membrane [GO:0016020]	1.3.8'	Photosynthesis.photorespiration.glycerate:glycolate transporter'
Q39588	cre09.g415700	Carbonic anhydrase (EC 4.2.1.1)	1.28	0.00365851	0.00899933	TRUE	6	TRUE	0.513511	2.0525	carbonate dehydratase activity [GO:0004089]; hydro-lyase activity [GO:0016836]; zinc ion binding [GO:0008270]; one-carbon metabolic process [GO:0006730]	1.4.1.1'	Photosynthesis.CAM/C4 photosynthesis.carbon dioxide-bicarbonate equilibrium.alpha-type carbonic anhydrase'
A8IT01	cre04.g223100	Carbonic anhydrase (EC 4.2.1.1)	0.92	0.000325658	0.0010513	FALSE	13	FALSE	0.526798	1.32108	carbonate dehydratase activity [GO:0004089]; hydro-lyase activity [GO:0016836]; zinc ion binding [GO:0008270]; one-carbon metabolic process [GO:0006730]	1.4.1.1'	Photosynthesis.CAM/C4 photosynthesis.carbon dioxide-bicarbonate equilibrium.alpha-type carbonic anhydrase'
P93109	cre05.g248450	Carbonic anhydrase (EC 4.2.1.1) (Carbonate dehydratase)	1.12	0.000874991	0.00253535	TRUE	10	FALSE	0.575028	1.6723	carbonate dehydratase activity [GO:0004089]; zinc ion binding [GO:0008270]	1.4.1.2'	Photosynthesis.CAM/C4 photosynthesis.carbon dioxide-bicarbonate equilibrium.beta-type carbonic anhydrase'
A0A2K3DX44	cre03.g171950	phosphoenolpyruvate carboxylase (EC 4.1.1.31)	-0.89	0.0036667	0.00899933	FALSE	4	TRUE	-1.42559	-0.35643	cytosol [GO:0005829]; phosphoenolpyruvate carboxylase activity [GO:0008964]; carbon fixation [GO:0015977]; tricarboxylic acid cycle [GO:0006099]	1.4.2.1'	Photosynthesis.CAM/C4 photosynthesis.phosphoenolpyruvate (PEP) carboxylase activity.PEP carboxylase *(PPC)'
A0A2K3E3Q0	cre02.g145800	Malate dehydrogenase (EC 1.1.1.37)	-0.26	0.0364278	0.0634683	FALSE	13	FALSE	-0.50056	-0.01964	L-malate dehydrogenase activity [GO:0030060]; malate metabolic process [GO:0006108]; NADH metabolic process [GO:0006734]; oxaloacetate metabolic process [GO:0006107]; tricarboxylic acid cycle [GO:0006099]	1.4.3'	Photosynthesis.CAM/C4 photosynthesis.NAD-dependent malate dehydrogenase'
A8IGH1	cre10.g436050	Superoxide dismutase (EC 1.15.1.1)	0.58	1.28e-06	1.03e-05	FALSE	6	FALSE	0.444889	0.71699	chloroplast nucleoid [GO:0042644]; metal ion binding [GO:0046872]; superoxide dismutase activity [GO:0004784]	10.1.1.1'	Redox homeostasis.reactive oxygen scavenging.superoxide dismutase activities.iron superoxide dismutase *(FSD)'
A8I2E0	cre02.g096150	Superoxide dismutase (EC 1.15.1.1)	-0.08	0.241457	0.31539	FALSE	4	FALSE	-0.23345	0.06529	metal ion binding [GO:0046872]; superoxide dismutase activity [GO:0004784]	10.1.1.1'	Redox homeostasis.reactive oxygen scavenging.superoxide dismutase activities.iron superoxide dismutase *(FSD)'
A8JAX1	cre13.g605150	Superoxide dismutase (EC 1.15.1.1)	-1.46	0.0546604	0.0886274	FALSE	5	TRUE	-2.95252	0.034633	mitochondrion [GO:0005739]; manganese ion binding [GO:0030145]; superoxide dismutase activity [GO:0004784]	10.1.1.2'	Redox homeostasis.reactive oxygen scavenging.superoxide dismutase activities.manganese superoxide dismutase *(MSD)'
A8J537	cre09.g417150	Catalase (EC 1.11.1.6)	-0.34	0.0106252	0.0221358	FALSE	8	FALSE	-0.58982	-0.09719	cytoplasm [GO:0005737]; catalase activity [GO:0004096]; heme binding [GO:0020037]; metal ion binding [GO:0046872]; hydrogen peroxide catabolic process [GO:0042744]; response to hydrogen peroxide [GO:0042542]	10.1.2'	Redox homeostasis.reactive oxygen scavenging.catalase'
A8IWW7	cre03.g197750	Glutathione peroxidase	5.01	2.17e-08	5.18e-07	TRUE	8	TRUE	4.22333	5.80359	glutathione peroxidase activity [GO:0004602]; peroxidase activity [GO:0004601]; response to oxidative stress [GO:0006979]	10.1.3'	Redox homeostasis.reactive oxygen scavenging.glutathione peroxidase'
O22448	cre10.g458450	Glutathione peroxidase	1.22	1.55e-08	3.88e-07	TRUE	9	FALSE	1.03341	1.40586	cellular anatomical entity [GO:0110165]; glutathione peroxidase activity [GO:0004602]; peroxidase activity [GO:0004601]; response to oxidative stress [GO:0006979]	10.1.3'	Redox homeostasis.reactive oxygen scavenging.glutathione peroxidase'
A0A2K3CPI0	cre17.g708800	Glutathione synthetase (GSH-S) (EC 6.3.2.3)	-0.15	0.595436	0.661254	FALSE	4	TRUE	-0.74993	0.451237	cytosol [GO:0005829]; ATP binding [GO:0005524]; glutathione binding [GO:0043295]; glutathione synthase activity [GO:0004363]; magnesium ion binding [GO:0000287]	10.2.1.2'	Redox homeostasis.glutathione-based redox regulation.glutathione biosynthesis.glutathione synthetase *(GS)'
A0A2K3E888	cre01.g054150	Thioredoxin reductase (EC 1.8.1.9)	1.13	0.0419997	0.0716661	FALSE	4	TRUE	0.048672	2.20719	chloroplast [GO:0009507]; enzyme activator activity [GO:0008047]; oxidoreductase activity, acting on a sulfur group of donors, disulfide as acceptor [GO:0016671]; thioredoxin-disulfide reductase activity [GO:0004791]; cell redox homeostasis [GO:0045454]; hydrogen peroxide catabolic process [GO:0042744]; positive regulation of catalytic activity [GO:0043085]; regulation of chlorophyll biosynthetic…	10.3.1.1'	Redox homeostasis.thiol-based redox regulation.thioredoxin reductase activities.NADPH-dependent thioredoxin reductase *(NTRC)'
A0A2K3DLM9	cre07.g355600	Thioredoxin reductase (EC 1.8.1.9)	0.57	0.225812	0.297102	FALSE	5	TRUE	-0.40678	1.54594	cytoplasm [GO:0005737]; thioredoxin-disulfide reductase activity [GO:0004791]; cell redox homeostasis [GO:0045454]; removal of superoxide radicals [GO:0019430]	10.3.1.1'	Redox homeostasis.thiol-based redox regulation.thioredoxin reductase activities.NADPH-dependent thioredoxin reductase *(NTRC)'
Q9FE86	cre06.g257601	Peroxiredoxin (EC 1.11.1.24)	0.43	3.3e-06	2.14e-05	FALSE	12	FALSE	0.322109	0.545883	thioredoxin-dependent peroxiredoxin activity [GO:0140824]; cell redox homeostasis [GO:0045454]	10.3.2.1'	Redox homeostasis.thiol-based redox regulation.peroxiredoxin activities.typical 2-Cys peroxiredoxin *(2-CysPrx)'
A0A2K3CRX7	cre17.g743897	thioredoxin-dependent peroxiredoxin (EC 1.11.1.24)	0.11	0.7475	0.796395	FALSE	7	TRUE	-0.61647	0.834289	cytosol [GO:0005829]; thioredoxin-dependent peroxiredoxin activity [GO:0140824]; cell redox homeostasis [GO:0045454]	10.3.2.1'	Redox homeostasis.thiol-based redox regulation.peroxiredoxin activities.typical 2-Cys peroxiredoxin *(2-CysPrx)'
A8I2V3	cre02.g114600	Peroxiredoxin (EC 1.11.1.24)	-0.06	0.598489	0.663273	FALSE	10	FALSE	-0.2803	0.169406	cytosol [GO:0005829]; thioredoxin-dependent peroxiredoxin activity [GO:0140824]; cell redox homeostasis [GO:0045454]	10.3.2.1'	Redox homeostasis.thiol-based redox regulation.peroxiredoxin activities.typical 2-Cys peroxiredoxin *(2-CysPrx)'
A8ICK6	cre10.g422300	thioredoxin-dependent peroxiredoxin (EC 1.11.1.24)	0.62	4.09e-06	2.53e-05	FALSE	6	FALSE	0.454374	0.779543	cytoplasm [GO:0005737]; thioredoxin peroxidase activity [GO:0008379]; cell redox homeostasis [GO:0045454]; cellular response to oxidative stress [GO:0034599]	10.3.2.2'	Redox homeostasis.thiol-based redox regulation.peroxiredoxin activities.atypical 2-Cys peroxiredoxin *(PrxQ)'
A8I7V2	cre02.g080900	glutaredoxin-dependent peroxiredoxin (EC 1.11.1.25) (Glutaredoxin-dependent peroxiredoxin)	0.52	0.000263221	0.000884259	FALSE	6	FALSE	0.299459	0.730822	cytoplasm [GO:0005737]; thioredoxin peroxidase activity [GO:0008379]; cell redox homeostasis [GO:0045454]; cellular response to oxidative stress [GO:0034599]; hydrogen peroxide catabolic process [GO:0042744]	10.3.2.4'	Redox homeostasis.thiol-based redox regulation.peroxiredoxin activities.type-2 peroxiredoxin *(PrxII)'
A8HPG8	cre01.g014350	Glutaredoxin-dependent peroxiredoxin (EC 1.11.1.25)	0.3	0.515151	0.593877	FALSE	5	TRUE	-0.68496	1.28848	cytoplasm [GO:0005737]; thioredoxin peroxidase activity [GO:0008379]; cell redox homeostasis [GO:0045454]; cellular response to oxidative stress [GO:0034599]; hydrogen peroxide catabolic process [GO:0042744]	10.3.2.4'	Redox homeostasis.thiol-based redox regulation.peroxiredoxin activities.type-2 peroxiredoxin *(PrxII)'
A8HZQ4	cre10.g449550	Glutaredoxin-dependent peroxiredoxin (EC 1.11.1.25)	-0.26	0.479246	0.562433	FALSE	5	TRUE	-1.0562	0.528427	cytoplasm [GO:0005737]; thioredoxin peroxidase activity [GO:0008379]; cell redox homeostasis [GO:0045454]; cellular response to oxidative stress [GO:0034599]; hydrogen peroxide catabolic process [GO:0042744]	10.3.2.4'	Redox homeostasis.thiol-based redox regulation.peroxiredoxin activities.type-2 peroxiredoxin *(PrxII)'
A0A2K3DSC9	cre05.g243050	Thioredoxin domain-containing protein	-0.24	0.659449	0.725387	FALSE	5	TRUE	-1.42221	0.936429		10.3.3.1'	Redox homeostasis.thiol-based redox regulation.thioredoxin activities.F-type thioredoxin *(Trx-F)'
A8IZR5	cre09.g391900	Uncharacterized protein	0.14	0.170519	0.232624	FALSE	5	FALSE	-0.06947	0.347323		10.3.3.2'	Redox homeostasis.thiol-based redox regulation.thioredoxin activities.H-type thioredoxin *(Trx-H)'
Q84XR9	cre01.g052250	Thioredoxin x	1.03	1.55e-06	1.2e-05	TRUE	4	FALSE	0.781507	1.27152	cytoplasm [GO:0005737]; oxidoreductase activity [GO:0016491]; oxidoreductase activity, acting on a sulfur group of donors, disulfide as acceptor [GO:0016671]; protein-disulfide reductase activity [GO:0015035]	10.3.3.4'	Redox homeostasis.thiol-based redox regulation.thioredoxin activities.X-type thioredoxin *(Trx-X)'
A8J0Q8	cre02.g142800	Uncharacterized protein	-0.25	0.00924642	0.0199196	FALSE	4	FALSE	-0.42216	-0.07468	cytoplasm [GO:0005737]; oxidoreductase activity [GO:0016491]; oxidoreductase activity, acting on a sulfur group of donors, disulfide as acceptor [GO:0016671]	10.3.3.6'	Redox homeostasis.thiol-based redox regulation.thioredoxin activities.Z-type thioredoxin *(Trx-Z)'
A0A2K3CY77	cre14.g624201	Thioredoxin domain-containing protein	-0.39	0.351254	0.435021	FALSE	7	TRUE	-1.27735	0.49351	oxidoreductase activity, acting on a sulfur group of donors, disulfide as acceptor [GO:0016671]	10.3.3.8'	Redox homeostasis.thiol-based redox regulation.thioredoxin activities.plastidial thioredoxin *(TrxL1)'
A0A2K3E5I4	cre01.g012150	peptidylprolyl isomerase (EC 5.2.1.8)	0.63	0.318388	0.397645	FALSE	5	TRUE	-0.69724	1.96	cytoplasm [GO:0005737]; L-methionine-(S)-S-oxide reductase activity [GO:0036456]; peptide-methionine (S)-S-oxide reductase activity [GO:0008113]; peptidyl-prolyl cis-trans isomerase activity [GO:0003755]; cellular response to oxidative stress [GO:0034599]	10.3.4.1'	Redox homeostasis.thiol-based redox regulation.methionine sulfoxide reductase activities.methionine S-enantiomer sulfoxide reductase *(MsrA)'
A0A2K3CXI9	cre14.g615000	Peptide-methionine (R)-S-oxide reductase (EC 1.8.4.12)	2.48	0.000145886	0.000548348	TRUE	3	TRUE	1.51117	3.44312	metal ion binding [GO:0046872]; peptide-methionine (R)-S-oxide reductase activity [GO:0033743]; protein repair [GO:0030091]; response to oxidative stress [GO:0006979]	10.3.4.2'	Redox homeostasis.thiol-based redox regulation.methionine sulfoxide reductase activities.methionine R-enantiomer sulfoxide reductase *(MsrB)'
A0A2K3CPN0	cre17.g712100	Pyr_redox_2 domain-containing protein	1.96	0.0105967	0.0221358	TRUE	10	TRUE	0.556306	3.37132	cytoplasm [GO:0005737]; flavin adenine dinucleotide binding [GO:0050660]; oxidoreductase activity, acting on NAD(P)H [GO:0016651]	10.4.4'	Redox homeostasis.ascorbate-based redox regulation.monodehydroascorbate reductase *(MDAR)'
A0A2K3DEK4	cre09.g396252	Glutathione-disulfide reductase	-0.03	0.944511	0.957588	FALSE	7	TRUE	-0.9503	0.890676	flavin adenine dinucleotide binding [GO:0050660]; thioredoxin-disulfide reductase activity [GO:0004791]; cell redox homeostasis [GO:0045454]	10.4.6'	Redox homeostasis.ascorbate-based redox regulation.glutathione reductase *(GR)'
A0A2K3DMT3	cre06.g262100	GRase	-0.51	0.217596	0.287955	FALSE	5	TRUE	-1.36592	0.347271	flavin adenine dinucleotide binding [GO:0050660]; thioredoxin-disulfide reductase activity [GO:0004791]; cell redox homeostasis [GO:0045454]	10.4.6'	Redox homeostasis.ascorbate-based redox regulation.glutathione reductase *(GR)'
A0A2K3CYC9	cre14.g626900	Phosphomannomutase (EC 5.4.2.8)	0.02	0.962409	0.966906	FALSE	5	TRUE	-0.78443	0.819607	cytosol [GO:0005829]; phosphomannomutase activity [GO:0004615]; GDP-mannose biosynthetic process [GO:0009298]; mannose metabolic process [GO:0006013]; protein N-linked glycosylation [GO:0006487]	10.4.8.1.2'	Redox homeostasis.ascorbate-based redox regulation.ascorbate metabolism.L-galactose biosynthesis pathway.phosphomannomutase *(PMM)'
A8HPS2	cre01.g019250	Uncharacterized protein	0.27	0.0633875	0.0998056	FALSE	10	FALSE	-0.01793	0.560659	GDP-mannose 3,5-epimerase activity [GO:0047918]; NAD binding [GO:0051287]	10.4.8.1.4'	Redox homeostasis.ascorbate-based redox regulation.ascorbate metabolism.L-galactose biosynthesis pathway.GDP-D-mannose-epimerase *(GME)'
A8IR81	cre17.g708550	Histone H2A	-1.41	0.00972147	0.0207353	TRUE	2	TRUE	-2.40593	-0.41518	nucleosome [GO:0000786]; nucleus [GO:0005634]; DNA binding [GO:0003677]; protein heterodimerization activity [GO:0046982]; structural constituent of chromatin [GO:0030527]	12.1.1.1'	Chromatin organisation.chromatin structure.DNA wrapping.histone *(H2A)'
A8HRZ9	cre13.g567700	Histone H2A	-2.91	0.0179188	0.0343977	TRUE	3	TRUE	-5.22383	-0.6055	nucleosome [GO:0000786]; nucleus [GO:0005634]; DNA binding [GO:0003677]; protein heterodimerization activity [GO:0046982]; structural constituent of chromatin [GO:0030527]	12.1.1.1'	Chromatin organisation.chromatin structure.DNA wrapping.histone *(H2A)'
A8JIN6	cre06.g276900	Histone H2B	-0.53	0.0419012	0.0716117	FALSE	3	FALSE	-1.03774	-0.02318	nucleosome [GO:0000786]; nucleus [GO:0005634]; DNA binding [GO:0003677]; protein heterodimerization activity [GO:0046982]; structural constituent of chromatin [GO:0030527]; nucleosome assembly [GO:0006334]	12.1.1.2'	Chromatin organisation.chromatin structure.DNA wrapping.histone *(H2B)'
A8J9M0	cre16.g648500	Histone H3	-3.1	0.00440122	0.0105624	TRUE	3	TRUE	-5.01897	-1.18707	nucleosome [GO:0000786]; nucleus [GO:0005634]; DNA binding [GO:0003677]; protein heterodimerization activity [GO:0046982]; structural constituent of chromatin [GO:0030527]	12.1.1.3'	Chromatin organisation.chromatin structure.DNA wrapping.histone *(H3)'
A8HVA3	cre06.g264600	Histone H4	-0.38	0.0126041	0.0253734	FALSE	8	FALSE	-0.66557	-0.09944	nucleosome [GO:0000786]; nucleus [GO:0005634]; DNA binding [GO:0003677]; protein heterodimerization activity [GO:0046982]; structural constituent of chromatin [GO:0030527]; nucleosome assembly [GO:0006334]	12.1.1.4'	Chromatin organisation.chromatin structure.DNA wrapping.histone *(H4)'
A2BCY1	cre02.g073550	Chloroplast nucleosome assembly protein-like	2.15	0.00638407	0.0144596	TRUE	10	TRUE	0.738239	3.55514	chromatin [GO:0000785]; nucleus [GO:0005634]; chromatin binding [GO:0003682]; histone binding [GO:0042393]; double-strand break repair via homologous recombination [GO:0000724]; nucleosome assembly [GO:0006334]	12.2.6'	Chromatin organisation.histone chaperone activities.histone chaperone *(NAP)'
A8J513	cre09.g416350	Nucleosome assembly protein	-0.91	0.0188851	0.0360171	FALSE	10	TRUE	-1.63568	-0.18104	chromatin [GO:0000785]; nucleus [GO:0005634]; chromatin binding [GO:0003682]; histone binding [GO:0042393]; double-strand break repair via homologous recombination [GO:0000724]; nucleosome assembly [GO:0006334]	12.2.6'	Chromatin organisation.histone chaperone activities.histone chaperone *(NAP)'
A8II71	cre10.g442700	RuvB-like helicase (EC 3.6.4.12)	-0.13	0.791621	0.832082	FALSE	4	TRUE	-1.18263	0.923339	Ino80 complex [GO:0031011]; NuA4 histone acetyltransferase complex [GO:0035267]; R2TP complex [GO:0097255]; Swr1 complex [GO:0000812]; ATP binding [GO:0005524]; DNA helicase activity [GO:0003678]; hydrolase activity [GO:0016787]; box C/D snoRNP assembly [GO:0000492]; chromatin remodeling [GO:0006338]; histone acetylation [GO:0016573]; regulation of transcription by RNA polymerase II [GO:0006357]	12.3.2.1.4'	Chromatin organisation.post-translational histone modification.histone acetylation.NuA4 histone acetyltransferase complex.helicase component *(RVB)'
Q6EMK7	cre12.g483700	38 kDa RNA-binding protein (RNA-binding protein RB38)	0.47	5.57e-05	0.000242509	FALSE	13	FALSE	0.305805	0.633587	mitochondrial nucleoid [GO:0042645]; nucleoid [GO:0009295]; single-stranded DNA binding [GO:0003697]; mitochondrial DNA replication [GO:0006264]; positive regulation of helicase activity [GO:0051096]	13.1.6.5.2'	Cell division.DNA replication.organelle machinery.single-stranded DNA (ssDNA) maintenance.ssDNA-binding protein *(OSB)'
A0A2K3D8G0	cre11.g477300	TOG domain-containing protein	-1.05	0.00866417	0.0188161	TRUE	11	TRUE	-1.76828	-0.32263	cytoplasm [GO:0005737]; protein phosphatase type 2A complex [GO:0000159]; protein phosphatase regulator activity [GO:0019888]; protein dephosphorylation [GO:0006470]	13.4.1.2.3.2'	Cell division.cytokinesis.preprophase microtubule organization.TON1-TRM-PP2A (TTP) preprophase band formation complex.PP2A-phosphatase subcomplex.scaffold component *(PDF/RCN1)'
A0A2K3DS62	cre05.g245950	Dynamin-type G domain-containing protein	-1.25	0.000127864	0.000490908	TRUE	17	FALSE	-1.72834	-0.76938	cytoplasm [GO:0005737]; membrane [GO:0016020]; microtubule [GO:0005874]; GTP binding [GO:0005525]; GTPase activity [GO:0003924]; microtubule binding [GO:0008017]	13.4.2.6'	Cell division.cytokinesis.cell-plate formation.phragmoplastin *(DRP1)'
A0A2K3DRI8	cre06.g308950	Reticulon-like protein	1.56	0.00209704	0.00544521	TRUE	4	TRUE	0.700646	2.42448	endoplasmic reticulum membrane [GO:0005789]; response to bacterium [GO:0009617]	13.4.5.1'	Cell division.cytokinesis.endoplasmic reticulum (ER) reorganisation.ER-tubule curvature-inducing protein *(Reticulon)'
A8HR79	cre13.g562850	Protein THYLAKOID FORMATION 1, chloroplastic	3.51	2.27e-06	1.59e-05	TRUE	10	FALSE	2.63971	4.3819	photosystem II assembly [GO:0010207]; protein import into chloroplast stroma [GO:0045037]; protein import into chloroplast thylakoid membrane [GO:0045038]; thylakoid membrane organization [GO:0010027]	13.5.3.3'	Cell division.plastid division.thylakoid organisation.regulatory protein *(THF1)'
Q66YD0	cre13.g583550	Chloroplast vesicle-inducing protein in plastids 1	0.91	7.28e-06	4.21e-05	FALSE	11	FALSE	0.65762	1.16863		13.5.3.4'	Cell division.plastid division.thylakoid organisation.membrane fusion protein *(VIPP)'
A0A2K3DDZ0	cre09.g388726	HHH_8 domain-containing protein	-0.5	0.0199183	0.0376313	FALSE	9	FALSE	-0.90161	-0.09495	double-stranded DNA binding [GO:0003690]; polydeoxyribonucleotide 5'-hydroxyl-kinase activity [GO:0046404]; polynucleotide 3'-phosphatase activity [GO:0046403]; DNA repair [GO:0006281]; nucleotide phosphorylation [GO:0046939]	14.5.6'	DNA damage response.base excision repair (BER).DNA phosphatase *(ZDP)'
A8JC40	cre11.g468450	Centrin	-1.26	0.152351	0.210782	FALSE	6	TRUE	-3.05116	0.540483	centriole [GO:0005814]; calcium ion binding [GO:0005509]; mitotic cell cycle [GO:0000278]	14.6.1.1'	DNA damage response.nucleotide excision repair (NER).global genome nucleotide excision repair (GG-NER).multifunctional centrin *(CEN1/2)'
A0A2K3CQH8	cre17.g724200	Lupus La protein	-0.95	0.0479563	0.0803006	FALSE	5	TRUE	-1.89305	-0.01019	nucleus [GO:0005634]; ribonucleoprotein complex [GO:1990904]; mRNA binding [GO:0003729]; RNA binding [GO:0003723]; tRNA processing [GO:0008033]	15.4.8'	RNA biosynthesis.RNA polymerase III-dependent transcription.nascent RNA chaperone *(LA)'
A0A2K3CSE2	cre16.g692901	CobW C-terminal domain-containing protein	0.62	0.0423365	0.0721264	FALSE	5	TRUE	0.025489	1.20999	cytoplasm [GO:0005737]	15.6.1.2.3.6'	RNA biosynthesis.organelle machinery.RNA polymerase activities.plastid-encoded RNA polymerase (PEP) complex.regulatory co-factor components.component *(TAC17)'
A8J9F6	cre16.g651550	Mitochondrial transcription termination factor	0.1	0.123298	0.17579	FALSE	7	FALSE	-0.03159	0.230125	double-stranded DNA binding [GO:0003690]; DNA-templated transcription termination [GO:0006353]; regulation of DNA-templated transcription [GO:0006355]	15.6.2.2'	RNA biosynthesis.organelle machinery.transcriptional regulation.mTERF-type transcription factor'
A0A2K3DV76	cre03.g144967	AAA domain-containing protein	-1.41	0.0242975	0.0445731	TRUE	5	TRUE	-2.59368	-0.21959	mitochondrion [GO:0005739]; ATP binding [GO:0005524]; ATP hydrolysis activity [GO:0016887]; mitochondrion organization [GO:0007005]	15.6.2.3.2'	RNA biosynthesis.organelle machinery.transcriptional regulation.mitochondrial nucleoid organization.regulatory protein *(SBA)'
A0A2K3DLU5	cre06.g249250	Ribonucloprotein	-2.43	0.0106034	0.0221358	TRUE	3	TRUE	-4.17269	-0.68831	box C/D RNP complex [GO:0031428]; nucleolus [GO:0005730]; precatalytic spliceosome [GO:0071011]; small-subunit processome [GO:0032040]; U4/U6 x U5 tri-snRNP complex [GO:0046540]; RNA binding [GO:0003723]; maturation of LSU-rRNA [GO:0000470]; maturation of SSU-rRNA [GO:0030490]; mRNA splicing, via spliceosome [GO:0000398]	16.1.1.3.4'	RNA processing.pre-RNA splicing.U2-type major spliceosome.U4-U6 di-snRNP complex.component *(SNU13)'
A0A2K3DP93	cre06.g278239	RRM domain-containing protein	-0.16	0.760976	0.807551	FALSE	4	TRUE	-1.30269	0.979061	membrane [GO:0016020]; RNA binding [GO:0003723]	16.1.6.1'	RNA processing.pre-RNA splicing.spliceosome-associated non-snRNP factor activities.splicing factor *(SR30/34)'
A8HQ72	cre01.g026450	Arginine/serine-rich splicing factor	-0.34	0.489869	0.57116	FALSE	7	TRUE	-1.40393	0.715411	nuclear speck [GO:0016607]; RNA binding [GO:0003723]; mRNA splicing, via spliceosome [GO:0000398]	16.1.6.1'	RNA processing.pre-RNA splicing.spliceosome-associated non-snRNP factor activities.splicing factor *(SR30/34)'
A8J4I2	cre09.g408200	Arginine/serine-rich splicing factor	0.12	0.887871	0.915111	FALSE	2	TRUE	-1.65057	1.88244	nuclear speck [GO:0016607]; RNA binding [GO:0003723]; zinc ion binding [GO:0008270]; mRNA splicing, via spliceosome [GO:0000398]	16.1.6.5'	RNA processing.pre-RNA splicing.spliceosome-associated non-snRNP factor activities.splicing factor *(RSZ21/22)'
A0A2K3DX78	cre03.g172950	PUA domain-containing protein	-0.78	0.0552883	0.0895105	FALSE	4	TRUE	-1.58668	0.021035	box H/ACA snoRNP complex [GO:0031429]; pseudouridine synthase activity [GO:0009982]; RNA binding [GO:0003723]; box H/ACA RNA 3'-end processing [GO:0000495]; mRNA pseudouridine synthesis [GO:1990481]; rRNA pseudouridine synthesis [GO:0031118]; snRNA pseudouridine synthesis [GO:0031120]	16.2.5.2.1'	RNA processing.RNA modification.RNA pseudouridylation.H/ACA snoRNP RNA pseudouridylation complex.pseudouridine synthase component *(Nap57/CBF5)'
A0A2K3CZF8	cre13.g567850	H/ACA ribonucleoprotein complex subunit	-0.85	0.164742	0.225029	FALSE	2	TRUE	-2.09647	0.404386	box H/ACA snoRNP complex [GO:0031429]; box H/ACA snoRNA binding [GO:0034513]; snoRNA guided rRNA pseudouridine synthesis [GO:0000454]	16.2.5.2.2'	RNA processing.RNA modification.RNA pseudouridylation.H/ACA snoRNP RNA pseudouridylation complex.core component *(GAR1)'
A8IA86	cre02.g077300	rRNA 2'-O-methyltransferase fibrillarin	-1.27	5.73e-07	5.4e-06	TRUE	8	FALSE	-1.54277	-0.99434	box C/D RNP complex [GO:0031428]; nucleolus [GO:0005730]; small-subunit processome [GO:0032040]; histone glutamine N-methyltransferase activity [GO:1990259]; RNA binding [GO:0003723]; rRNA methyltransferase activity [GO:0008649]; box C/D RNA 3'-end processing [GO:0000494]; histone glutamine methylation [GO:1990258]; rRNA methylation [GO:0031167]	16.2.6.1.4.1'	RNA processing.RNA modification.RNA methylation.rRNA methylation.C/D small nucleolar ribonucleoprotein (snoRNP) rRNA methylation complex.methyltransferase component *(Nop1/fibrillarin)'
A0A2K3D4E7	cre12.g525200	Nop domain-containing protein	-2.87	2.83e-05	0.000131925	TRUE	11	TRUE	-3.79399	-1.93855	box C/D RNP complex [GO:0031428]; nucleolus [GO:0005730]; small-subunit processome [GO:0032040]; snoRNA binding [GO:0030515]; ribosome biogenesis [GO:0042254]	16.2.6.1.4.2'	RNA processing.RNA modification.RNA methylation.rRNA methylation.C/D small nucleolar ribonucleoprotein (snoRNP) rRNA methylation complex.scaffold component *(Nop56)'
A0A2K3DAI9	cre10.g441400	Nop domain-containing protein	-2.84	7.28e-05	0.000303291	TRUE	12	TRUE	-3.86075	-1.81817	box C/D RNP complex [GO:0031428]; nucleolus [GO:0005730]; small-subunit processome [GO:0032040]; snoRNA binding [GO:0030515]; ribosome biogenesis [GO:0042254]	16.2.6.1.4.3'	RNA processing.RNA modification.RNA methylation.rRNA methylation.C/D small nucleolar ribonucleoprotein (snoRNP) rRNA methylation complex.scaffold component *(Nop58)'
A0A2K3DRJ8	cre06.g306850	DEAD-box ATP-dependent RNA helicase 38	-0.31	0.00706546	0.0158237	FALSE	5	TRUE	-0.51537	-0.10279	cytoplasmic stress granule [GO:0010494]; nucleus [GO:0005634]; ATP binding [GO:0005524]; hydrolase activity [GO:0016787]; RNA binding [GO:0003723]; RNA helicase activity [GO:0003724]; poly(A)+ mRNA export from nucleus [GO:0016973]	16.3.1.2.1'	RNA processing.RNA export.receptor-mediated nuclear transport.mRNA export.ATP-dependent helicase *(DBP5/LOS4)'
A8JIJ1	cre17.g719000	DEAD box RNA helicase	-0.36	0.00375768	0.0091807	FALSE	13	FALSE	-0.57919	-0.14377	ATP binding [GO:0005524]; RNA binding [GO:0003723]; RNA helicase activity [GO:0003724]	16.3.2.3'	RNA processing.RNA export.TREX/THO ribonucleoparticle (RNP) trafficking complex.helicase *(UAP56)'
Q8GV23	cre06.g268600	Putative nucleic acid binding protein	-0.42	0.271924	0.349186	FALSE	5	TRUE	-1.21777	0.378378	cytoplasm [GO:0005737]; nucleus [GO:0005634]; ribonucleoprotein complex [GO:1990904]; mRNA binding [GO:0003729]	16.4.1.3'	RNA processing.RNA homeostasis.mRNA quality control.RNA chaperone *(CSP)'
A8IT25	cre04.g223850	RNA helicase	-1.18	0.0370901	0.0645176	FALSE	9	TRUE	-2.27227	-0.08431	cytoplasmic stress granule [GO:0010494]; P-body [GO:0000932]; ATP binding [GO:0005524]; hydrolase activity [GO:0016787]; mRNA binding [GO:0003729]; RNA helicase activity [GO:0003724]; negative regulation of translation [GO:0017148]; P-body assembly [GO:0033962]; stress granule assembly [GO:0034063]; viral process [GO:0016032]	16.4.3.6'	RNA processing.RNA homeostasis.mRNA deadenylation-dependent decay.DDX6-type mRNA helicase *(RH12/RH8)'
A0A2K3DZM1	cre03.g199647	RNA helicase	0.24	0.490764	0.571584	FALSE	4	TRUE	-0.49655	0.972952	catalytic step 2 spliceosome [GO:0071013]; nucleolus [GO:0005730]; ATP binding [GO:0005524]; hydrolase activity [GO:0016787]; mRNA binding [GO:0003729]; RNA binding [GO:0003723]; RNA helicase activity [GO:0003724]	16.4.5.1.1'	RNA processing.RNA homeostasis.Exon Junction complex (EJC).core components.helicase component *(eIF4A3)'
Q8VZZ5	cre13.g587050	Eukaryotic release factor 1	-1.41	0.00946694	0.0203539	TRUE	4	TRUE	-2.39828	-0.41937	cytosol [GO:0005829]; translation release factor complex [GO:0018444]; sequence-specific mRNA binding [GO:1990825]; translation release factor activity, codon specific [GO:0016149]; cytoplasmic translational termination [GO:0002184]	16.4.6.1.1'	RNA processing.RNA homeostasis.NMD Nonsense-Mediated Decay.eRF1-eRF3 aberrant mRNA detection complex.component *(eRF1)'
A0A2K3DPW5	cre06.g284750	Tr-type G domain-containing protein	-1.22	0.00616486	0.0141005	TRUE	8	TRUE	-2.01097	-0.4232	translation release factor complex [GO:0018444]; GTP binding [GO:0005525]; GTPase activity [GO:0003924]; translation release factor activity [GO:0003747]; translation [GO:0006412]	16.4.6.1.2'	RNA processing.RNA homeostasis.NMD Nonsense-Mediated Decay.eRF1-eRF3 aberrant mRNA detection complex.GTPase component *(eRF3)'
A0A2K3D8G2	cre11.g477850	Ribonuclease	-0.98	0.0354339	0.0621394	FALSE	12	TRUE	-1.87738	-0.07979	cytosol [GO:0005829]; nucleus [GO:0005634]; RISC complex [GO:0016442]; nuclease activity [GO:0004518]; RNA binding [GO:0003723]; mRNA catabolic process [GO:0006402]; RNA-mediated gene silencing [GO:0031047]	16.4.9.6'	RNA processing.RNA homeostasis.mRNA stress granule formation.mRNA endoribonuclease *(TSN)'
A8IIK4	cre10.g440050	Uncharacterized protein	0.21	0.00776538	0.0171765	FALSE	14	FALSE	0.068864	0.359305	cytosol [GO:0005829]; RNA binding [GO:0003723]; rRNA processing [GO:0006364]	16.6.3.1.3'	RNA processing.organelle machinery.RNA homeostasis.ribonuclease activities.endoribonuclease *(CSP41)'
Q6Y682	cre10.g435800	38 kDa ribosome-associated protein	-0.14	0.0508772	0.0840137	FALSE	13	FALSE	-0.28095	0.000636	cytosol [GO:0005829]; RNA binding [GO:0003723]; rRNA processing [GO:0006364]	16.6.3.1.3'	RNA processing.organelle machinery.RNA homeostasis.ribonuclease activities.endoribonuclease *(CSP41)'
A0A2K3DTU2	cre04.g214501	polyribonucleotide nucleotidyltransferase (EC 2.7.7.8) (Polynucleotide phosphorylase 1)	0.29	0.504064	0.583911	FALSE	5	TRUE	-0.63319	1.21312	cytosol [GO:0005829]; mitochondrion [GO:0005739]; 3'-5'-exoribonuclease activity [GO:0000175]; polyribonucleotide nucleotidyltransferase activity [GO:0004654]; RNA binding [GO:0003723]; mitochondrial mRNA catabolic process [GO:0000958]; mitochondrial RNA 3'-end processing [GO:0000965]; RNA catabolic process [GO:0006401]	16.6.3.1.4'	RNA processing.organelle machinery.RNA homeostasis.ribonuclease activities.phosphorolytic exoribonuclease *(PNP)'
A0A2K3DNK6	cre06.g275100	Nucleolin	-3.62	0.000217538	0.000756807	TRUE	9	TRUE	-5.10339	-2.14025	ribonucleoprotein complex [GO:1990904]; RNA binding [GO:0003723]	17.1.1.1.1'	Protein biosynthesis.ribosome biogenesis.rRNA maturation.rRNA transcription control.regulatory protein *(NCL)'
A8I4T2	cre02.g101350	Ribosomal protein	-0.58	0.000105633	0.000414434	FALSE	8	FALSE	-0.79599	-0.36143	cytosolic large ribosomal subunit [GO:0022625]; RNA binding [GO:0003723]; structural constituent of ribosome [GO:0003735]; maturation of LSU-rRNA [GO:0000470]; translation [GO:0006412]	17.1.2.1.1'	Protein biosynthesis.ribosome biogenesis.large ribosomal subunit (LSU).LSU proteome.component *(uL1)'
A8J597	cre12.g528750	60S ribosomal protein L12	-0.6	1.68e-05	8.45e-05	FALSE	5	FALSE	-0.78126	-0.41531	cytosolic large ribosomal subunit [GO:0022625]; large ribosomal subunit [GO:0015934]; large ribosomal subunit rRNA binding [GO:0070180]; structural constituent of ribosome [GO:0003735]; translation [GO:0006412]	17.1.2.1.10'	Protein biosynthesis.ribosome biogenesis.large ribosomal subunit (LSU).LSU proteome.component *(uL11)'
A8IUV7	cre14.g630100	60S ribosomal protein L13	-0.55	0.000184722	0.00065972	FALSE	14	FALSE	-0.77555	-0.33153	cytosolic large ribosomal subunit [GO:0022625]; RNA binding [GO:0003723]; structural constituent of ribosome [GO:0003735]; translation [GO:0006412]	17.1.2.1.11'	Protein biosynthesis.ribosome biogenesis.large ribosomal subunit (LSU).LSU proteome.component *(eL13)'
A0A2K3D4X3	cre12.g532550	60S ribosomal protein L13a	-0.59	2.87e-06	1.92e-05	FALSE	7	FALSE	-0.73709	-0.43838	cytosolic large ribosomal subunit [GO:0022625]; ribosome [GO:0005840]; mRNA binding [GO:0003729]; structural constituent of ribosome [GO:0003735]; negative regulation of translation [GO:0017148]; translation [GO:0006412]	17.1.2.1.12'	Protein biosynthesis.ribosome biogenesis.large ribosomal subunit (LSU).LSU proteome.component *(uL13)'
A8IQE3	cre17.g701200	Ribosomal_L14e domain-containing protein	-0.51	0.000866102	0.00251638	FALSE	10	FALSE	-0.75382	-0.25966	cytosolic large ribosomal subunit [GO:0022625]; RNA binding [GO:0003723]; structural constituent of ribosome [GO:0003735]; ribosomal large subunit biogenesis [GO:0042273]; translation [GO:0006412]	17.1.2.1.13'	Protein biosynthesis.ribosome biogenesis.large ribosomal subunit (LSU).LSU proteome.component *(eL14)'
A0A2K3E189	cre02.g091100	Ribosomal protein L15	-0.63	5.17e-06	3.11e-05	FALSE	4	FALSE	-0.80392	-0.46207	cytosolic large ribosomal subunit [GO:0022625]; RNA binding [GO:0003723]; structural constituent of ribosome [GO:0003735]; cytoplasmic translation [GO:0002181]	17.1.2.1.15'	Protein biosynthesis.ribosome biogenesis.large ribosomal subunit (LSU).LSU proteome.component *(eL15)'
A8I2T0	cre02.g115200	Uncharacterized protein	-0.61	1.56e-06	1.2e-05	FALSE	7	FALSE	-0.75922	-0.46638	cytosolic large ribosomal subunit [GO:0022625]; structural constituent of ribosome [GO:0003735]; translation [GO:0006412]	17.1.2.1.16'	Protein biosynthesis.ribosome biogenesis.large ribosomal subunit (LSU).LSU proteome.component *(uL15)'
A8IZK3	cre09.g388200	Uncharacterized protein	-0.68	7.76e-09	2.42e-07	FALSE	10	FALSE	-0.77464	-0.58077	cytosolic large ribosomal subunit [GO:0022625]; structural constituent of ribosome [GO:0003735]; ribosomal large subunit assembly [GO:0000027]; translation [GO:0006412]	17.1.2.1.17'	Protein biosynthesis.ribosome biogenesis.large ribosomal subunit (LSU).LSU proteome.component *(uL16)'
A8HP55	cre14.g621450	Uncharacterized protein	-1.23	0.0351767	0.0617892	FALSE	6	TRUE	-2.36735	-0.10264	cytosolic large ribosomal subunit [GO:0022625]; nucleus [GO:0005634]; 5S rRNA binding [GO:0008097]; structural constituent of ribosome [GO:0003735]; ribosomal large subunit assembly [GO:0000027]; translation [GO:0006412]	17.1.2.1.18'	Protein biosynthesis.ribosome biogenesis.large ribosomal subunit (LSU).LSU proteome.component *(uL18)'
A8IKZ2	cre12.g512600	Uncharacterized protein	-0.73	0.00321646	0.00802248	FALSE	4	FALSE	-1.16453	-0.30216	cytosolic large ribosomal subunit [GO:0022625]; RNA binding [GO:0003723]; structural constituent of ribosome [GO:0003735]; translation [GO:0006412]	17.1.2.1.19'	Protein biosynthesis.ribosome biogenesis.large ribosomal subunit (LSU).LSU proteome.component *(eL18)'
A0A2K3D552	cre12.g535851	Ribosomal_L2_C domain-containing protein	-0.71	3.77e-05	0.000167435	FALSE	3	FALSE	-0.95251	-0.47554	cytosolic large ribosomal subunit [GO:0022625]; RNA binding [GO:0003723]; structural constituent of ribosome [GO:0003735]; cytoplasmic translation [GO:0002181]	17.1.2.1.2'	Protein biosynthesis.ribosome biogenesis.large ribosomal subunit (LSU).LSU proteome.component *(uL2)'
A8IA18	cre02.g075700	Ribosomal protein L19	-0.52	1.43e-05	7.2e-05	FALSE	7	FALSE	-0.67396	-0.36254	cytosolic large ribosomal subunit [GO:0022625]; RNA binding [GO:0003723]; structural constituent of ribosome [GO:0003735]; translation [GO:0006412]	17.1.2.1.20'	Protein biosynthesis.ribosome biogenesis.large ribosomal subunit (LSU).LSU proteome.component *(eL19)'
A8HN50	cre01.g047750	60S ribosomal protein L18a	-0.64	4.71e-08	8.16e-07	FALSE	9	FALSE	-0.74793	-0.53098	cytosolic large ribosomal subunit [GO:0022625]; structural constituent of ribosome [GO:0003735]; translation [GO:0006412]	17.1.2.1.21'	Protein biosynthesis.ribosome biogenesis.large ribosomal subunit (LSU).LSU proteome.component *(eL20)'
A0A2K3DNY1	cre06.g278135	60S ribosomal protein L21	-0.62	5.12e-08	8.73e-07	FALSE	5	FALSE	-0.72718	-0.51481	cytosolic large ribosomal subunit [GO:0022625]; structural constituent of ribosome [GO:0003735]; translation [GO:0006412]	17.1.2.1.22'	Protein biosynthesis.ribosome biogenesis.large ribosomal subunit (LSU).LSU proteome.component *(eL21)'
A8HS59	cre13.g568900	60S ribosomal protein L17	-1.17	0.0687227	0.107379	FALSE	7	TRUE	-2.44997	0.106444	cytosolic large ribosomal subunit [GO:0022625]; structural constituent of ribosome [GO:0003735]; cytoplasmic translation [GO:0002181]	17.1.2.1.23'	Protein biosynthesis.ribosome biogenesis.large ribosomal subunit (LSU).LSU proteome.component *(uL22)'
A8JI94	cre07.g357850	Ribosomal protein L22	-0.49	0.000159866	0.000588546	FALSE	4	FALSE	-0.67904	-0.29505	ribonucleoprotein complex [GO:1990904]; ribosome [GO:0005840]; RNA binding [GO:0003723]; structural constituent of ribosome [GO:0003735]; cytoplasmic translation [GO:0002181]	17.1.2.1.24'	Protein biosynthesis.ribosome biogenesis.large ribosomal subunit (LSU).LSU proteome.component *(eL22)'
A8J239	cre06.g282500	Uncharacterized protein	-1.33	0.0328638	0.058298	FALSE	5	TRUE	-2.52626	-0.12948	cytosolic large ribosomal subunit [GO:0022625]; structural constituent of ribosome [GO:0003735]; ribosomal large subunit assembly [GO:0000027]; translation [GO:0006412]	17.1.2.1.25'	Protein biosynthesis.ribosome biogenesis.large ribosomal subunit (LSU).LSU proteome.component *(uL23)'
A8J1A3	cre09.g391097	TRASH domain-containing protein	-0.29	0.0279046	0.0503313	FALSE	4	FALSE	-0.54683	-0.0381		17.1.2.1.26'	Protein biosynthesis.ribosome biogenesis.large ribosomal subunit (LSU).LSU proteome.component *(eL24)'
A8HMG7	cre01.g040000	Uncharacterized protein	-0.97	0.14114	0.197046	FALSE	4	TRUE	-2.31012	0.374922	cytosolic large ribosomal subunit [GO:0022625]; RNA binding [GO:0003723]; structural constituent of ribosome [GO:0003735]; cytoplasmic translation [GO:0002181]; ribosomal large subunit biogenesis [GO:0042273]	17.1.2.1.27'	Protein biosynthesis.ribosome biogenesis.large ribosomal subunit (LSU).LSU proteome.component *(uL24)'
A8IQC1	cre17.g701650	60S ribosomal protein L27	-0.62	0.000658432	0.00197163	FALSE	5	FALSE	-0.9107	-0.32817	cytosolic large ribosomal subunit [GO:0022625]; structural constituent of ribosome [GO:0003735]; translation [GO:0006412]	17.1.2.1.28'	Protein biosynthesis.ribosome biogenesis.large ribosomal subunit (LSU).LSU proteome.component *(eL27)'
A0A2K3D7C4	cre11.g467578	Ribosomal_L28e domain-containing protein	-0.63	1.8e-07	2.09e-06	FALSE	4	FALSE	-0.74982	-0.50723	cytosolic large ribosomal subunit [GO:0022625]; structural constituent of ribosome [GO:0003735]; translation [GO:0006412]	17.1.2.1.29'	Protein biosynthesis.ribosome biogenesis.large ribosomal subunit (LSU).LSU proteome.component *(eL28)'
A8ID84	cre10.g417700	Ribosomal protein L3	-0.62	4.31e-08	7.77e-07	FALSE	12	FALSE	-0.72571	-0.51671	cytosolic large ribosomal subunit [GO:0022625]; RNA binding [GO:0003723]; structural constituent of ribosome [GO:0003735]; translation [GO:0006412]	17.1.2.1.3'	Protein biosynthesis.ribosome biogenesis.large ribosomal subunit (LSU).LSU proteome.component *(uL3)'
A8HNX3	cre14.g617900	60S ribosomal protein L35	-0.97	0.0919567	0.137487	FALSE	2	TRUE	-2.13106	0.186643	cytosolic large ribosomal subunit [GO:0022625]; mRNA binding [GO:0003729]; structural constituent of ribosome [GO:0003735]; maturation of LSU-rRNA from tricistronic rRNA transcript (SSU-rRNA, 5.8S rRNA, LSU-rRNA) [GO:0000463]; translation [GO:0006412]	17.1.2.1.31'	Protein biosynthesis.ribosome biogenesis.large ribosomal subunit (LSU).LSU proteome.component *(uL29)'
A0A2K3D598	cre12.g537800	60S ribosomal protein L7	-0.5	0.000930832	0.00268269	FALSE	10	FALSE	-0.74647	-0.25394	cytosolic large ribosomal subunit [GO:0022625]; RNA binding [GO:0003723]; structural constituent of ribosome [GO:0003735]; maturation of LSU-rRNA from tricistronic rRNA transcript (SSU-rRNA, 5.8S rRNA, LSU-rRNA) [GO:0000463]	17.1.2.1.32'	Protein biosynthesis.ribosome biogenesis.large ribosomal subunit (LSU).LSU proteome.component *(uL30)'
A8ICT1	cre10.g420750	Uncharacterized protein	-0.82	9.11e-07	7.82e-06	FALSE	4	FALSE	-1.00837	-0.63612	cytosolic large ribosomal subunit [GO:0022625]; RNA binding [GO:0003723]; structural constituent of ribosome [GO:0003735]	17.1.2.1.33'	Protein biosynthesis.ribosome biogenesis.large ribosomal subunit (LSU).LSU proteome.component *(eL30)'
A8J2G4	cre06.g289550	60S ribosomal protein L32	-0.79	0.0273158	0.0495186	FALSE	5	TRUE	-1.46801	-0.10572	cytosolic large ribosomal subunit [GO:0022625]; structural constituent of ribosome [GO:0003735]; translation [GO:0006412]	17.1.2.1.35'	Protein biosynthesis.ribosome biogenesis.large ribosomal subunit (LSU).LSU proteome.component *(eL32)'
A8I0Y2	cre10.g459250	Ribosomal protein L35A	-1.39	0.0426451	0.0725371	FALSE	5	TRUE	-2.72737	-0.05501	cytosolic large ribosomal subunit [GO:0022625]; structural constituent of ribosome [GO:0003735]; cytoplasmic translation [GO:0002181]; ribosomal large subunit biogenesis [GO:0042273]	17.1.2.1.36'	Protein biosynthesis.ribosome biogenesis.large ribosomal subunit (LSU).LSU proteome.component *(eL33)'
A8JHU2	cre12.g484050	60S ribosomal protein L36	-0.57	4.4e-08	7.77e-07	FALSE	4	FALSE	-0.6631	-0.4718	cytosolic large ribosomal subunit [GO:0022625]; structural constituent of ribosome [GO:0003735]; cytoplasmic translation [GO:0002181]	17.1.2.1.38'	Protein biosynthesis.ribosome biogenesis.large ribosomal subunit (LSU).LSU proteome.component *(eL36)'
A8J0I0	cre09.g397697	Uncharacterized protein	-0.54	2.73e-05	0.000128896	FALSE	20	FALSE	-0.72059	-0.36924	cytosolic large ribosomal subunit [GO:0022625]; RNA binding [GO:0003723]; structural constituent of ribosome [GO:0003735]; translation [GO:0006412]	17.1.2.1.4'	Protein biosynthesis.ribosome biogenesis.large ribosomal subunit (LSU).LSU proteome.component *(uL4)'
Q8GUQ9	cre07.g325746	60S ribosomal protein L38	-2.07	0.00391475	0.00949968	TRUE	3	TRUE	-3.32225	-0.81471	cytosolic large ribosomal subunit [GO:0022625]; structural constituent of ribosome [GO:0003735]; ribonucleoprotein complex assembly [GO:0022618]; translation [GO:0006412]	17.1.2.1.40'	Protein biosynthesis.ribosome biogenesis.large ribosomal subunit (LSU).LSU proteome.component *(eL38)'
A8J0R4	cre02.g143050	60S acidic ribosomal protein P2	-0.5	0.00172765	0.0046085	FALSE	5	FALSE	-0.76835	-0.23184	cytosolic large ribosomal subunit [GO:0022625]; structural constituent of ribosome [GO:0003735]; cytoplasmic translational elongation [GO:0002182]	17.1.2.1.47'	Protein biosynthesis.ribosome biogenesis.large ribosomal subunit (LSU).LSU proteome.component *(RPP2)'
A8HQ81	cre01.g027000	60S ribosomal protein L11	-0.72	0.000326745	0.00105165	FALSE	6	FALSE	-1.03426	-0.41224	cytosolic large ribosomal subunit [GO:0022625]; RNA binding [GO:0003723]; structural constituent of ribosome [GO:0003735]; translation [GO:0006412]	17.1.2.1.5'	Protein biosynthesis.ribosome biogenesis.large ribosomal subunit (LSU).LSU proteome.component *(uL5)'
A8JDP4	cre12.g494050	60S ribosomal protein L9	-0.68	8.64e-05	0.000353041	FALSE	6	FALSE	-0.92956	-0.43063	cytosolic large ribosomal subunit [GO:0022625]; rRNA binding [GO:0019843]; structural constituent of ribosome [GO:0003735]; cytoplasmic translation [GO:0002181]	17.1.2.1.6'	Protein biosynthesis.ribosome biogenesis.large ribosomal subunit (LSU).LSU proteome.component *(uL6)'
A8HP90	cre01.g011000	60S ribosomal protein L6	-0.59	3.88e-05	0.000171674	FALSE	8	FALSE	-0.78675	-0.39183	cytosolic large ribosomal subunit [GO:0022625]; RNA binding [GO:0003723]; structural constituent of ribosome [GO:0003735]; cytoplasmic translation [GO:0002181]; ribosomal large subunit assembly [GO:0000027]	17.1.2.1.7'	Protein biosynthesis.ribosome biogenesis.large ribosomal subunit (LSU).LSU proteome.component *(eL6)'
A0A2K3D4Q4	cre12.g529651	60S ribosomal protein L7a	-0.55	6.94e-05	0.000293801	FALSE	6	FALSE	-0.75033	-0.35493	cytosolic large ribosomal subunit [GO:0022625]; RNA binding [GO:0003723]; maturation of LSU-rRNA [GO:0000470]	17.1.2.1.8'	Protein biosynthesis.ribosome biogenesis.large ribosomal subunit (LSU).LSU proteome.component *(eL8)'
A8J5Z0	cre12.g520500	60S acidic ribosomal protein P0	-0.58	1.07e-05	5.8e-05	FALSE	15	FALSE	-0.74559	-0.40904	cytosolic large ribosomal subunit [GO:0022625]; large ribosomal subunit rRNA binding [GO:0070180]; structural constituent of ribosome [GO:0003735]; cytoplasmic translation [GO:0002181]; ribosomal large subunit assembly [GO:0000027]	17.1.2.1.9'	Protein biosynthesis.ribosome biogenesis.large ribosomal subunit (LSU).LSU proteome.component *(uL10)'
A8JAW4	cre13.g604650	Peptidase_M24 domain-containing protein	-0.61	3.91e-08	7.37e-07	FALSE	14	FALSE	-0.71623	-0.5116		17.1.2.2.2.2'	Protein biosynthesis.ribosome biogenesis.large ribosomal subunit (LSU).LSU processome.pre-60S ribosomal subunit nuclear export.export factor *(ARX1)'
A0A2K3CZL0	cre13.g568650	40S ribosomal protein S3a	-0.47	0.000101588	0.000401496	FALSE	11	FALSE	-0.65149	-0.29699	cytosol [GO:0005829]; cytosolic small ribosomal subunit [GO:0022627]; structural constituent of ribosome [GO:0003735]; translation [GO:0006412]	17.1.3.1.1'	Protein biosynthesis.ribosome biogenesis.small ribosomal subunit (SSU).SSU proteome.component *(eS1)'
A8HVQ1	cre06.g272800	40S ribosomal protein S8	-0.59	8.43e-08	1.18e-06	FALSE	12	FALSE	-0.69648	-0.48462	cytosolic small ribosomal subunit [GO:0022627]; structural constituent of ribosome [GO:0003735]; maturation of SSU-rRNA from tricistronic rRNA transcript (SSU-rRNA, 5.8S rRNA, LSU-rRNA) [GO:0000462]; translation [GO:0006412]	17.1.3.1.10'	Protein biosynthesis.ribosome biogenesis.small ribosomal subunit (SSU).SSU proteome.component *(eS8)'
A8JE07	cre05.g234637	30S ribosomal protein S8, chloroplastic	-0.43	4.02e-06	2.52e-05	FALSE	6	FALSE	-0.54661	-0.31889	cytosolic small ribosomal subunit [GO:0022627]; structural constituent of ribosome [GO:0003735]; translation [GO:0006412]	17.1.3.1.11'	Protein biosynthesis.ribosome biogenesis.small ribosomal subunit (SSU).SSU proteome.component *(uS8)'
A8HSU7	cre13.g573351	30S ribosomal protein S9, chloroplastic	-0.57	1.71e-06	1.28e-05	FALSE	7	FALSE	-0.71153	-0.43504	cytosolic small ribosomal subunit [GO:0022627]; small ribosomal subunit [GO:0015935]; RNA binding [GO:0003723]; structural constituent of ribosome [GO:0003735]; maturation of SSU-rRNA from tricistronic rRNA transcript (SSU-rRNA, 5.8S rRNA, LSU-rRNA) [GO:0000462]; translation [GO:0006412]	17.1.3.1.12'	Protein biosynthesis.ribosome biogenesis.small ribosomal subunit (SSU).SSU proteome.component *(uS9)'
A8J4Q3	cre09.g411100	S10_plectin domain-containing protein	-0.51	4.89e-05	0.000213487	FALSE	4	FALSE	-0.67914	-0.33163	cytosolic small ribosomal subunit [GO:0022627]; RNA binding [GO:0003723]; structural constituent of ribosome [GO:0003735]	17.1.3.1.13'	Protein biosynthesis.ribosome biogenesis.small ribosomal subunit (SSU).SSU proteome.component *(eS10)'
A0A2K3CTK0	cre16.g660150	Ribosomal_S10 domain-containing protein	-0.68	1.31e-07	1.65e-06	FALSE	4	FALSE	-0.80793	-0.55317	cytosolic small ribosomal subunit [GO:0022627]; small ribosomal subunit [GO:0015935]; structural constituent of ribosome [GO:0003735]; translation [GO:0006412]	17.1.3.1.14'	Protein biosynthesis.ribosome biogenesis.small ribosomal subunit (SSU).SSU proteome.component *(uS10)'
A8J768	cre11.g480150	40S ribosomal protein S14	-0.75	4.57e-09	1.54e-07	FALSE	8	FALSE	-0.85745	-0.65197	cytosolic small ribosomal subunit [GO:0022627]; mRNA 5'-UTR binding [GO:0048027]; small ribosomal subunit rRNA binding [GO:0070181]; structural constituent of ribosome [GO:0003735]; maturation of SSU-rRNA from tricistronic rRNA transcript (SSU-rRNA, 5.8S rRNA, LSU-rRNA) [GO:0000462]; ribosomal small subunit assembly [GO:0000028]; translation [GO:0006412]	17.1.3.1.15'	Protein biosynthesis.ribosome biogenesis.small ribosomal subunit (SSU).SSU proteome.component *(uS11)'
A8J9T0	cre04.g214503	40S ribosomal protein S12	-2.03	0.0051271	0.0120605	TRUE	5	TRUE	-3.3085	-0.74407	cytosolic small ribosomal subunit [GO:0022627]; structural constituent of ribosome [GO:0003735]; translation [GO:0006412]	17.1.3.1.16'	Protein biosynthesis.ribosome biogenesis.small ribosomal subunit (SSU).SSU proteome.component *(eS12)'
A8IJQ4	cre12.g504200	40S ribosomal protein S23	-3.64	9.46e-07	7.96e-06	TRUE	3	TRUE	-4.47122	-2.81563	cytosolic small ribosomal subunit [GO:0022627]; ribosome [GO:0005840]; structural constituent of ribosome [GO:0003735]; translation [GO:0006412]	17.1.3.1.17'	Protein biosynthesis.ribosome biogenesis.small ribosomal subunit (SSU).SSU proteome.component *(uS12)'
A8HVP2	cre06.g272950	40S ribosomal protein S18	-0.56	7.87e-07	6.94e-06	FALSE	8	FALSE	-0.68002	-0.43195	cytosol [GO:0005829]; small ribosomal subunit [GO:0015935]; RNA binding [GO:0003723]; structural constituent of ribosome [GO:0003735]; translation [GO:0006412]	17.1.3.1.18'	Protein biosynthesis.ribosome biogenesis.small ribosomal subunit (SSU).SSU proteome.component *(uS13)'
A8JIE5	cre08.g358556	40S ribosomal protein S29	-1.25	0.0976802	0.144438	FALSE	4	TRUE	-2.76223	0.26888	chloroplast [GO:0009507]; cytosolic small ribosomal subunit [GO:0022627]; structural constituent of ribosome [GO:0003735]; zinc ion binding [GO:0008270]; translation [GO:0006412]	17.1.3.1.19'	Protein biosynthesis.ribosome biogenesis.small ribosomal subunit (SSU).SSU proteome.component *(uS14)'
A0A2K3D9Z4	cre10.g432800	40S ribosomal protein SA	-0.76	0.000357043	0.00113557	FALSE	11	FALSE	-1.0945	-0.43115	cytosolic small ribosomal subunit [GO:0022627]; structural constituent of ribosome [GO:0003735]; cytoplasmic translation [GO:0002181]; ribosomal small subunit assembly [GO:0000028]; translation [GO:0006412]	17.1.3.1.2'	Protein biosynthesis.ribosome biogenesis.small ribosomal subunit (SSU).SSU proteome.component *(uS2)'
A8IGY1	cre07.g331900	Uncharacterized protein	-0.71	2.77e-08	5.95e-07	FALSE	6	FALSE	-0.82434	-0.59536	cytosolic small ribosomal subunit [GO:0022627]; nucleolus [GO:0005730]; small ribosomal subunit rRNA binding [GO:0070181]; structural constituent of ribosome [GO:0003735]; translation [GO:0006412]	17.1.3.1.20'	Protein biosynthesis.ribosome biogenesis.small ribosomal subunit (SSU).SSU proteome.component *(uS15)'
A8JHC3	cre12.g514500	Uncharacterized protein	-0.68	6.15e-07	5.55e-06	FALSE	9	FALSE	-0.82901	-0.53262	cytosolic small ribosomal subunit [GO:0022627]; structural constituent of ribosome [GO:0003735]; translation [GO:0006412]	17.1.3.1.21'	Protein biosynthesis.ribosome biogenesis.small ribosomal subunit (SSU).SSU proteome.component *(uS17)'
A8JGK1	cre12.g498250	40S ribosomal protein S17	-1.12	0.0312014	0.0556245	FALSE	5	TRUE	-2.1151	-0.12096	ribonucleoprotein complex [GO:1990904]; ribosome [GO:0005840]; structural constituent of ribosome [GO:0003735]; translation [GO:0006412]	17.1.3.1.22'	Protein biosynthesis.ribosome biogenesis.small ribosomal subunit (SSU).SSU proteome.component *(eS17)'
A8J493	cre08.g360900	40S ribosomal protein S15	-0.23	0.0439799	0.0742203	FALSE	3	FALSE	-0.45491	-0.00743	cytosolic small ribosomal subunit [GO:0022627]; RNA binding [GO:0003723]; structural constituent of ribosome [GO:0003735]; ribosomal small subunit assembly [GO:0000028]; translation [GO:0006412]	17.1.3.1.23'	Protein biosynthesis.ribosome biogenesis.small ribosomal subunit (SSU).SSU proteome.component *(uS19)'
A8I403	cre02.g106600	40S ribosomal protein S19	-0.73	2.6e-05	0.000124315	FALSE	5	FALSE	-0.95897	-0.49331	cytosolic small ribosomal subunit [GO:0022627]; RNA binding [GO:0003723]; structural constituent of ribosome [GO:0003735]; ribosomal small subunit assembly [GO:0000028]; translation [GO:0006412]	17.1.3.1.24'	Protein biosynthesis.ribosome biogenesis.small ribosomal subunit (SSU).SSU proteome.component *(eS19)'
A8IXG3	cre03.g203450	40S ribosomal protein S21	-2.11	0.0152842	0.029901	TRUE	3	TRUE	-3.731	-0.49014	cytosolic small ribosomal subunit [GO:0022627]; structural constituent of ribosome [GO:0003735]; endonucleolytic cleavage in ITS1 to separate SSU-rRNA from 5.8S rRNA and LSU-rRNA from tricistronic rRNA transcript (SSU-rRNA, 5.8S rRNA, LSU-rRNA) [GO:0000447]; endonucleolytic cleavage to generate mature 3'-end of SSU-rRNA from (SSU-rRNA, 5.8S rRNA, LSU-rRNA) [GO:0000461]; translation [GO:0006412]	17.1.3.1.25'	Protein biosynthesis.ribosome biogenesis.small ribosomal subunit (SSU).SSU proteome.component *(eS21)'
A8I0I1	cre10.g456200	40S ribosomal protein S24	-1.77	0.0555795	0.0895771	FALSE	5	TRUE	-3.58466	0.050047	ribonucleoprotein complex [GO:1990904]; ribosome [GO:0005840]; structural constituent of ribosome [GO:0003735]; translation [GO:0006412]	17.1.3.1.26'	Protein biosynthesis.ribosome biogenesis.small ribosomal subunit (SSU).SSU proteome.component *(eS24)'
A8IZ36	cre08.g382500	40S ribosomal protein S25	-1.18	0.041133	0.0705231	FALSE	3	TRUE	-2.30823	-0.05681	cytosolic small ribosomal subunit [GO:0022627]; structural constituent of ribosome [GO:0003735]	17.1.3.1.27'	Protein biosynthesis.ribosome biogenesis.small ribosomal subunit (SSU).SSU proteome.component *(eS25)'
A0A2K3CV04	cre16.g682300	40S ribosomal protein S26	-1.2	0.0209045	0.0392187	TRUE	3	TRUE	-2.18177	-0.21901	cytosolic small ribosomal subunit [GO:0022627]; mRNA binding [GO:0003729]; structural constituent of ribosome [GO:0003735]; translation [GO:0006412]	17.1.3.1.28'	Protein biosynthesis.ribosome biogenesis.small ribosomal subunit (SSU).SSU proteome.component *(eS26)'
A8J576	cre12.g529400	40S ribosomal protein S27	-1.45	0.0452959	0.076083	FALSE	3	TRUE	-2.8727	-0.0363	cytosolic small ribosomal subunit [GO:0022627]; metal ion binding [GO:0046872]; RNA binding [GO:0003723]; structural constituent of ribosome [GO:0003735]; ribosomal small subunit assembly [GO:0000028]; translation [GO:0006412]	17.1.3.1.29'	Protein biosynthesis.ribosome biogenesis.small ribosomal subunit (SSU).SSU proteome.component *(eS27)'
A0A2K3E2C7	cre02.g102250	30S ribosomal protein S3, chloroplastic	-0.7	1.2e-08	3.59e-07	FALSE	9	FALSE	-0.80892	-0.59905	cytosolic small ribosomal subunit [GO:0022627]; nucleus [GO:0005634]; RNA binding [GO:0003723]; structural constituent of ribosome [GO:0003735]; translation [GO:0006412]	17.1.3.1.3'	Protein biosynthesis.ribosome biogenesis.small ribosomal subunit (SSU).SSU proteome.component *(uS3)'
A0A2K3D2K9	cre12.g510450	40S ribosomal protein S28	-2.72	0.0125759	0.0253642	TRUE	2	TRUE	-4.73895	-0.70898	cytosolic small ribosomal subunit [GO:0022627]; structural constituent of ribosome [GO:0003735]; maturation of SSU-rRNA [GO:0030490]; ribosomal small subunit assembly [GO:0000028]; translation [GO:0006412]	17.1.3.1.30'	Protein biosynthesis.ribosome biogenesis.small ribosomal subunit (SSU).SSU proteome.component *(eS28)'
A8HVK4	cre06.g273600	Uncharacterized protein	-0.76	1.38e-06	1.09e-05	FALSE	2	FALSE	-0.9445	-0.58382	cytoplasm [GO:0005737]; nucleus [GO:0005634]; ribonucleoprotein complex [GO:1990904]; ribosome [GO:0005840]; metal ion binding [GO:0046872]; protein tag [GO:0031386]; structural constituent of ribosome [GO:0003735]; ubiquitin protein ligase binding [GO:0031625]; modification-dependent protein catabolic process [GO:0019941]; protein ubiquitination [GO:0016567]; translation [GO:0006412]	17.1.3.1.32'	Protein biosynthesis.ribosome biogenesis.small ribosomal subunit (SSU).SSU proteome.component *(eS31)'
A8J8Y1	cre06.g278222	WD_REPEATS_REGION domain-containing protein	-0.74	2.53e-07	2.72e-06	FALSE	17	FALSE	-0.88935	-0.59352	cytosol [GO:0005829]; nucleus [GO:0005634]; small ribosomal subunit [GO:0015935]; protein kinase C binding [GO:0005080]; ribosome binding [GO:0043022]; positive regulation of protein phosphorylation [GO:0001934]; rescue of stalled ribosome [GO:0072344]	17.1.3.1.33'	Protein biosynthesis.ribosome biogenesis.small ribosomal subunit (SSU).SSU proteome.component *(RACK1)'
A8IMP6	cre06.g308250	40S ribosomal protein S4	-0.54	2.7e-06	1.82e-05	FALSE	14	FALSE	-0.67314	-0.40172	cytosolic small ribosomal subunit [GO:0022627]; RNA binding [GO:0003723]; rRNA binding [GO:0019843]; structural constituent of ribosome [GO:0003735]; translation [GO:0006412]	17.1.3.1.4'	Protein biosynthesis.ribosome biogenesis.small ribosomal subunit (SSU).SSU proteome.component *(eS4)'
A8JGF8	cre08.g359750	S4 RNA-binding domain-containing protein	-0.48	3.41e-06	2.18e-05	FALSE	11	FALSE	-0.59983	-0.35331	cytosolic small ribosomal subunit [GO:0022627]; small ribosomal subunit [GO:0015935]; rRNA binding [GO:0019843]; structural constituent of ribosome [GO:0003735]; positive regulation of translational fidelity [GO:0045903]; translation [GO:0006412]	17.1.3.1.5'	Protein biosynthesis.ribosome biogenesis.small ribosomal subunit (SSU).SSU proteome.component *(uS4)'
A0A2K3E794	cre01.g039250	S5 DRBM domain-containing protein	-0.45	1.94e-06	1.39e-05	FALSE	8	FALSE	-0.55709	-0.33836	cytosolic small ribosomal subunit [GO:0022627]; RNA binding [GO:0003723]; structural constituent of ribosome [GO:0003735]; translation [GO:0006412]	17.1.3.1.6'	Protein biosynthesis.ribosome biogenesis.small ribosomal subunit (SSU).SSU proteome.component *(uS5)'
A8J1G8	cre09.g400650	40S ribosomal protein S6	-0.56	9.25e-06	5.1e-05	FALSE	9	FALSE	-0.72343	-0.40082	ribonucleoprotein complex [GO:1990904]; ribosome [GO:0005840]; structural constituent of ribosome [GO:0003735]; translation [GO:0006412]	17.1.3.1.7'	Protein biosynthesis.ribosome biogenesis.small ribosomal subunit (SSU).SSU proteome.component *(eS6)'
A0A2K3DQA6	cre06.g290950	Ribosomal_S7 domain-containing protein	-0.59	2.38e-05	0.00011564	FALSE	9	FALSE	-0.77249	-0.40017	cytosolic small ribosomal subunit [GO:0022627]; ribosome [GO:0005840]; mRNA binding [GO:0003729]; rRNA binding [GO:0019843]; structural constituent of ribosome [GO:0003735]; ribosomal small subunit assembly [GO:0000028]; translation [GO:0006412]	17.1.3.1.8'	Protein biosynthesis.ribosome biogenesis.small ribosomal subunit (SSU).SSU proteome.component *(uS7)'
A8JGI9	cre12.g498900	40S ribosomal protein S7	-0.69	4.84e-07	4.77e-06	FALSE	11	FALSE	-0.83184	-0.54017	cytosolic small ribosomal subunit [GO:0022627]; small-subunit processome [GO:0032040]; structural constituent of ribosome [GO:0003735]; ribosomal small subunit biogenesis [GO:0042274]; rRNA processing [GO:0006364]; translation [GO:0006412]	17.1.3.1.9'	Protein biosynthesis.ribosome biogenesis.small ribosomal subunit (SSU).SSU proteome.component *(eS7)'
A0A2K3DH17	cre08.g368900	Alanine--tRNA ligase (EC 6.1.1.7) (Alanyl-tRNA synthetase) (AlaRS)	1.78	0.00261288	0.00668773	TRUE	12	TRUE	0.764553	2.78977	mitochondrion [GO:0005739]; alanine-tRNA ligase activity [GO:0004813]; ATP binding [GO:0005524]; tRNA binding [GO:0000049]; zinc ion binding [GO:0008270]; mitochondrial alanyl-tRNA aminoacylation [GO:0070143]	17.2.1'	Protein biosynthesis.aminoacyl-tRNA synthetase activities.alanine-tRNA ligase'
A0A2K3E3Y9	cre02.g143200	Alanine--tRNA ligase (EC 6.1.1.7) (Alanyl-tRNA synthetase) (AlaRS)	-0.22	0.0121267	0.0246431	FALSE	18	FALSE	-0.38918	-0.05951	chloroplast [GO:0009507]; mitochondrion [GO:0005739]; alanine-tRNA ligase activity [GO:0004813]; amino acid binding [GO:0016597]; aminoacyl-tRNA editing activity [GO:0002161]; ATP binding [GO:0005524]; tRNA binding [GO:0000049]; zinc ion binding [GO:0008270]; alanyl-tRNA aminoacylation [GO:0006419]; mitochondrial alanyl-tRNA aminoacylation [GO:0070143]; tRNA modification [GO:0006400]	17.2.1'	Protein biosynthesis.aminoacyl-tRNA synthetase activities.alanine-tRNA ligase'
A0A2K3D070	cre13.g578451	leucine--tRNA ligase (EC 6.1.1.4) (Leucyl-tRNA synthetase)	1.16	0.00845687	0.0184404	TRUE	11	TRUE	0.361733	1.96054	cytosol [GO:0005829]; aminoacyl-tRNA editing activity [GO:0002161]; ATP binding [GO:0005524]; leucine-tRNA ligase activity [GO:0004823]; leucyl-tRNA aminoacylation [GO:0006429]; post-embryonic development [GO:0009791]; reproductive structure development [GO:0048608]	17.2.12'	Protein biosynthesis.aminoacyl-tRNA synthetase activities.leucine-tRNA ligase'
A8J7C8	cre03.g160500	Lysine--tRNA ligase (EC 6.1.1.6) (Lysyl-tRNA synthetase)	-1.13	1.77e-05	8.86e-05	TRUE	13	FALSE	-1.47412	-0.78067	cytosol [GO:0005829]; ATP binding [GO:0005524]; lysine-tRNA ligase activity [GO:0004824]; tRNA binding [GO:0000049]; lysyl-tRNA aminoacylation [GO:0006430]	17.2.13'	Protein biosynthesis.aminoacyl-tRNA synthetase activities.lysine-tRNA ligase'
A0A2K3D2C1	cre12.g487100	methionine--tRNA ligase (EC 6.1.1.10)	1.78	0.000192104	0.000681559	TRUE	6	TRUE	1.06289	2.49771	mitochondrion [GO:0005739]; ATP binding [GO:0005524]; methionine-tRNA ligase activity [GO:0004825]; methionyl-tRNA aminoacylation [GO:0006431]	17.2.14'	Protein biosynthesis.aminoacyl-tRNA synthetase activities.methionine-tRNA ligase'
A0A2K3E124	cre02.g087950	methionine--tRNA ligase (EC 6.1.1.10) (Methionyl-tRNA synthetase)	-0.7	0.00440183	0.0105624	FALSE	6	TRUE	-1.12577	-0.26625	aminoacyl-tRNA synthetase multienzyme complex [GO:0017101]; cytosol [GO:0005829]; ATP binding [GO:0005524]; methionine-tRNA ligase activity [GO:0004825]; tRNA binding [GO:0000049]; methionyl-tRNA aminoacylation [GO:0006431]; post-embryonic development [GO:0009791]; reproductive structure development [GO:0048608]	17.2.14'	Protein biosynthesis.aminoacyl-tRNA synthetase activities.methionine-tRNA ligase'
A0A2K3E0H7	cre02.g079600	phenylalanine--tRNA ligase (EC 6.1.1.20) (Phenylalanyl-tRNA synthetase)	3.34	9.06e-06	5.02e-05	TRUE	14	TRUE	2.38545	4.29955	cytoplasm [GO:0005737]; mitochondrial matrix [GO:0005759]; mitochondrion [GO:0005739]; ATP binding [GO:0005524]; phenylalanine-tRNA ligase activity [GO:0004826]; tRNA binding [GO:0000049]; phenylalanyl-tRNA aminoacylation [GO:0006432]	17.2.15'	Protein biosynthesis.aminoacyl-tRNA synthetase activities.organellar phenylalanine-tRNA ligase'
A0A2K3D1B0	cre13.g603900	phenylalanine--tRNA ligase (EC 6.1.1.20) (Phenylalanyl-tRNA synthetase beta subunit)	-0.94	0.0153795	0.0300053	FALSE	9	TRUE	-1.65385	-0.21629	phenylalanine-tRNA ligase complex [GO:0009328]; ATP binding [GO:0005524]; magnesium ion binding [GO:0000287]; phenylalanine-tRNA ligase activity [GO:0004826]; RNA binding [GO:0003723]; phenylalanyl-tRNA aminoacylation [GO:0006432]	17.2.16.2'	Protein biosynthesis.aminoacyl-tRNA synthetase activities.cytosolic phenylalanine-tRNA ligase heterodimer.subunit beta'
A0A2K3D9Q8	cre10.g429100	proline--tRNA ligase (EC 6.1.1.15) (Prolyl-tRNA synthetase)	-0.46	4.7e-05	0.000206268	FALSE	12	FALSE	-0.61866	-0.30311	aminoacyl-tRNA synthetase multienzyme complex [GO:0017101]; cytoplasm [GO:0005737]; ATP binding [GO:0005524]; proline-tRNA ligase activity [GO:0004827]; prolyl-tRNA aminoacylation [GO:0006433]	17.2.17'	Protein biosynthesis.aminoacyl-tRNA synthetase activities.proline-tRNA ligase'
A0A2K3E0P9	cre02.g082877	serine--tRNA ligase (EC 6.1.1.11) (Seryl-tRNA synthetase)	2.42	4.55e-05	0.000200479	TRUE	7	TRUE	1.59737	3.25108	mitochondrion [GO:0005739]; ATP binding [GO:0005524]; DNA binding [GO:0003677]; serine-tRNA ligase activity [GO:0004828]; tRNA binding [GO:0000049]; mitochondrial seryl-tRNA aminoacylation [GO:0070158]; seryl-tRNA aminoacylation [GO:0006434]	17.2.18'	Protein biosynthesis.aminoacyl-tRNA synthetase activities.serine-tRNA ligase'
A8IRT6	cre03.g189400	serine--tRNA ligase (EC 6.1.1.11) (Seryl-tRNA synthetase)	-1.04	0.0791769	0.12056	FALSE	5	TRUE	-2.22665	0.143239	cytosol [GO:0005829]; ATP binding [GO:0005524]; serine-tRNA ligase activity [GO:0004828]; tRNA binding [GO:0000049]; seryl-tRNA aminoacylation [GO:0006434]	17.2.18'	Protein biosynthesis.aminoacyl-tRNA synthetase activities.serine-tRNA ligase'
A0A2K3D985	cre10.g421600	threonine--tRNA ligase (EC 6.1.1.3) (Threonyl-tRNA synthetase)	0.63	1.28e-07	1.64e-06	FALSE	11	FALSE	0.508374	0.741841	mitochondrion [GO:0005739]; ATP binding [GO:0005524]; threonine-tRNA ligase activity [GO:0004829]; threonyl-tRNA aminoacylation [GO:0006435]	17.2.19'	Protein biosynthesis.aminoacyl-tRNA synthetase activities.threonine-tRNA ligase'
A0A2K3DNH7	cre06.g273300	threonine--tRNA ligase (EC 6.1.1.3) (Threonyl-tRNA synthetase)	-0.79	0.0360769	0.0629589	FALSE	8	TRUE	-1.51852	-0.06132	chloroplast [GO:0009507]; mitochondrion [GO:0005739]; ATP binding [GO:0005524]; threonine-tRNA ligase activity [GO:0004829]; threonyl-tRNA aminoacylation [GO:0006435]	17.2.19'	Protein biosynthesis.aminoacyl-tRNA synthetase activities.threonine-tRNA ligase'
A0A2K3DV46	cre03.g143887	arginine--tRNA ligase (EC 6.1.1.19) (Arginyl-tRNA synthetase)	0.21	0.0772757	0.117999	FALSE	15	FALSE	-0.02671	0.44028	cytoplasm [GO:0005737]; arginine-tRNA ligase activity [GO:0004814]; ATP binding [GO:0005524]; arginyl-tRNA aminoacylation [GO:0006420]; post-embryonic development [GO:0009791]; reproductive structure development [GO:0048608]	17.2.2'	Protein biosynthesis.aminoacyl-tRNA synthetase activities.arginine-tRNA ligase'
A0A2K3D577	cre12.g537100	valine--tRNA ligase (EC 6.1.1.9) (Valyl-tRNA synthetase)	-0.47	0.141863	0.197542	FALSE	7	TRUE	-1.12674	0.183964	cytosol [GO:0005829]; aminoacyl-tRNA editing activity [GO:0002161]; ATP binding [GO:0005524]; valine-tRNA ligase activity [GO:0004832]; post-embryonic development [GO:0009791]; reproductive structure development [GO:0048608]; valyl-tRNA aminoacylation [GO:0006438]	17.2.24'	Protein biosynthesis.aminoacyl-tRNA synthetase activities.valine-tRNA ligase'
A0A2K3DYJ4	cre03.g193800	asparagine--tRNA ligase (EC 6.1.1.22)	0.32	0.272535	0.349186	FALSE	18	FALSE	-0.29319	0.941753	mitochondrion [GO:0005739]; asparagine-tRNA ligase activity [GO:0004816]; ATP binding [GO:0005524]; asparaginyl-tRNA aminoacylation [GO:0006421]	17.2.3'	Protein biosynthesis.aminoacyl-tRNA synthetase activities.asparagine-tRNA ligase'
A8J1X8	cre06.g279150	aspartate--tRNA ligase (EC 6.1.1.12) (Aspartyl-tRNA synthetase)	-1.28	0.00230151	0.00591895	TRUE	12	TRUE	-1.99963	-0.56536	aminoacyl-tRNA synthetase multienzyme complex [GO:0017101]; cytosol [GO:0005829]; aspartate-tRNA ligase activity [GO:0004815]; ATP binding [GO:0005524]; RNA binding [GO:0003723]; aspartyl-tRNA aminoacylation [GO:0006422]	17.2.4'	Protein biosynthesis.aminoacyl-tRNA synthetase activities.aspartate-tRNA ligase'
A0A2K3DWZ7	cre03.g169850	cysteine--tRNA ligase (EC 6.1.1.16) (Cysteinyl-tRNA synthetase)	-0.07	0.829103	0.863989	FALSE	5	TRUE	-0.7862	0.642562	cytoplasm [GO:0005737]; ATP binding [GO:0005524]; cysteine-tRNA ligase activity [GO:0004817]; metal ion binding [GO:0046872]; cysteinyl-tRNA aminoacylation [GO:0006423]	17.2.5'	Protein biosynthesis.aminoacyl-tRNA synthetase activities.cysteine-tRNA ligase'
A0A2K3D9Z9	cre10.g433000	glycine--tRNA ligase (EC 6.1.1.14)	2.22	0.000101413	0.000401496	TRUE	10	TRUE	1.39274	3.05462	mitochondrion [GO:0005739]; ATP binding [GO:0005524]; glycine-tRNA ligase activity [GO:0004820]; glycyl-tRNA aminoacylation [GO:0006426]	17.2.9'	Protein biosynthesis.aminoacyl-tRNA synthetase activities.glycine-tRNA ligase'
A0A2K3DRT1	cre05.g233800	glycine--tRNA ligase (EC 6.1.1.14) (Diadenosine tetraphosphate synthetase)	-0.52	2.54e-05	0.000122424	FALSE	19	FALSE	-0.69083	-0.35604	cytoplasm [GO:0005737]; mitochondrion [GO:0005739]; ATP binding [GO:0005524]; glycine-tRNA ligase activity [GO:0004820]; transferase activity [GO:0016740]; glycyl-tRNA aminoacylation [GO:0006426]; mitochondrial glycyl-tRNA aminoacylation [GO:0070150]	17.2.9'	Protein biosynthesis.aminoacyl-tRNA synthetase activities.glycine-tRNA ligase'
A8IP53	cre06.g298100	Uncharacterized protein	-1.45	0.00277742	0.00704586	TRUE	2	TRUE	-2.28588	-0.61678	RNA binding [GO:0003723]; translation initiation factor activity [GO:0003743]	17.3.1.1.1'	Protein biosynthesis.translation initiation.Pre-Initiation Complex (PIC) module.eIF1 PIC assembly factor activity.assembly factor *(eIF1))'
A0A2K3D261	cre12.g490000	S1 motif domain-containing protein	-1.75	5.7e-05	0.000247076	TRUE	4	TRUE	-2.35977	-1.13664	eukaryotic 48S preinitiation complex [GO:0033290]; eukaryotic translation initiation factor 2 complex [GO:0005850]; eukaryotic translation initiation factor 2B complex [GO:0005851]; multi-eIF complex [GO:0043614]; ribosome binding [GO:0043022]; RNA binding [GO:0003723]; translation initiation factor activity [GO:0003743]	17.3.1.2.1.1.1'	Protein biosynthesis.translation initiation.Pre-Initiation Complex (PIC) module.eIF2 Met-tRNA binding factor activity.eIF2 Met-tRNA binding factor complex.eIF2-alpha component activity.component *(eIF2-alpha)'
A0A2K3D4U8	cre12.g531550	eIF2B_5 domain-containing protein	-0.27	0.400479	0.487312	FALSE	4	TRUE	-0.96229	0.414663	eukaryotic translation initiation factor 2 complex [GO:0005850]; mRNA binding [GO:0003729]; translation initiation factor activity [GO:0003743]; translation initiation factor binding [GO:0031369]; formation of cytoplasmic translation initiation complex [GO:0001732]; formation of translation preinitiation complex [GO:0001731]	17.3.1.2.1.2'	Protein biosynthesis.translation initiation.Pre-Initiation Complex (PIC) module.eIF2 Met-tRNA binding factor activity.eIF2 Met-tRNA binding factor complex.component *(eIF2-beta)'
A8IP37	cre06.g298350	Uncharacterized protein	-1.26	0.0010491	0.00296005	TRUE	8	TRUE	-1.89445	-0.63086	cytoplasm [GO:0005737]	17.3.1.2.3'	Protein biosynthesis.translation initiation.Pre-Initiation Complex (PIC) module.eIF2 Met-tRNA binding factor activity.regulatory factor *(eIF5C))'
A0A2K3CZ51	cre13.g564250	Eukaryotic translation initiation factor 3 subunit A (eIF3a) (Eukaryotic translation initiation factor 3 subunit 10)	-0.92	0.0185803	0.035604	FALSE	13	TRUE	-1.65666	-0.18605	eukaryotic 43S preinitiation complex [GO:0016282]; eukaryotic 48S preinitiation complex [GO:0033290]; eukaryotic translation initiation factor 3 complex, eIF3e [GO:0071540]; eukaryotic translation initiation factor 3 complex, eIF3m [GO:0071541]; multi-eIF complex [GO:0043614]; mRNA binding [GO:0003729]; translation initiation factor activity [GO:0003743]; formation of cytoplasmic translation init…	17.3.1.3.1'	Protein biosynthesis.translation initiation.Pre-Initiation Complex (PIC) module.eIF3 mRNA-to-PIC binding complex.component *(eIF3a)'
A8JHW7	cre12.g515650	Eukaryotic translation initiation factor 3 subunit K (eIF3k) (eIF-3 p25)	-0.87	0.000101335	0.000401496	FALSE	7	TRUE	-1.18885	-0.54209	eukaryotic 43S preinitiation complex [GO:0016282]; eukaryotic 48S preinitiation complex [GO:0033290]; eukaryotic translation initiation factor 3 complex [GO:0005852]; ribosome binding [GO:0043022]; RNA binding [GO:0003723]; translation initiation factor activity [GO:0003743]; formation of cytoplasmic translation initiation complex [GO:0001732]; regulation of translational initiation [GO:0006446]	17.3.1.3.11'	Protein biosynthesis.translation initiation.Pre-Initiation Complex (PIC) module.eIF3 mRNA-to-PIC binding complex.component *(eIF3k)'
A0A2K3CNQ0	cre17.g697450	Eukaryotic translation initiation factor 3 subunit L (eIF3l)	-1.08	0.019656	0.0372666	TRUE	8	TRUE	-1.9442	-0.20736	eukaryotic 43S preinitiation complex [GO:0016282]; eukaryotic 48S preinitiation complex [GO:0033290]; eukaryotic translation initiation factor 3 complex [GO:0005852]; translation initiation factor activity [GO:0003743]; formation of cytoplasmic translation initiation complex [GO:0001732]; translational initiation [GO:0006413]	17.3.1.3.12'	Protein biosynthesis.translation initiation.Pre-Initiation Complex (PIC) module.eIF3 mRNA-to-PIC binding complex.component *(eIF3l)'
A8J538	cre09.g417200	Uncharacterized protein	-0.3	0.0738966	0.113972	FALSE	8	TRUE	-0.62975	0.03402	eukaryotic translation initiation factor 3 complex [GO:0005852]; cytoplasmic translational initiation [GO:0002183]	17.3.1.3.13'	Protein biosynthesis.translation initiation.Pre-Initiation Complex (PIC) module.eIF3 mRNA-to-PIC binding complex.component *(eIF3m)'
A8IRV6	cre03.g190100	Eukaryotic translation initiation factor 3 subunit B (eIF3b) (eIF-3-eta) (eIF3 p110)	-1.72	0.00314434	0.00787917	TRUE	11	TRUE	-2.72556	-0.71161	eukaryotic 43S preinitiation complex [GO:0016282]; eukaryotic 48S preinitiation complex [GO:0033290]; eukaryotic translation initiation factor 3 complex [GO:0005852]; RNA binding [GO:0003723]; translation initiation factor activity [GO:0003743]; translation initiation factor binding [GO:0031369]; formation of cytoplasmic translation initiation complex [GO:0001732]; translational initiation [GO:00…	17.3.1.3.2'	Protein biosynthesis.translation initiation.Pre-Initiation Complex (PIC) module.eIF3 mRNA-to-PIC binding complex.component *(eIF3b)'
A0A2K3DTD5	cre04.g217550	Eukaryotic translation initiation factor 3 subunit C (eIF3c) (Eukaryotic translation initiation factor 3 subunit 8) (eIF3 p110)	-1.59	3.26e-05	0.000150249	TRUE	16	TRUE	-2.11484	-1.06862	eukaryotic 43S preinitiation complex [GO:0016282]; eukaryotic 48S preinitiation complex [GO:0033290]; eukaryotic translation initiation factor 3 complex [GO:0005852]; RNA binding [GO:0003723]; translation initiation factor activity [GO:0003743]; translation initiation factor binding [GO:0031369]; formation of cytoplasmic translation initiation complex [GO:0001732]; translational initiation [GO:00…	17.3.1.3.3'	Protein biosynthesis.translation initiation.Pre-Initiation Complex (PIC) module.eIF3 mRNA-to-PIC binding complex.component *(eIF3c)'
A0A2K3DSI2	cre05.g242300	Eukaryotic translation initiation factor 3 subunit D	-1.88	0.000190226	0.000677127	TRUE	7	TRUE	-2.64215	-1.12563	eukaryotic translation initiation factor 3 complex [GO:0005852]; translation initiation factor activity [GO:0003743]; translational initiation [GO:0006413]	17.3.1.3.4'	Protein biosynthesis.translation initiation.Pre-Initiation Complex (PIC) module.eIF3 mRNA-to-PIC binding complex.component *(eIF3d)'
A0A2K3DN75	cre06.g269450	Eukaryotic translation initiation factor 3 subunit G (eIF3g) (Eukaryotic translation initiation factor 3 RNA-binding subunit) (eIF-3 RNA-binding subunit) (Eukaryotic translation initiation factor 3 subunit 4)	-0.51	0.000301649	0.00098563	FALSE	7	FALSE	-0.72167	-0.29065	eukaryotic 43S preinitiation complex [GO:0016282]; eukaryotic 48S preinitiation complex [GO:0033290]; eukaryotic translation initiation factor 3 complex [GO:0005852]; RNA binding [GO:0003723]; translation initiation factor activity [GO:0003743]; formation of cytoplasmic translation initiation complex [GO:0001732]	17.3.1.3.7'	Protein biosynthesis.translation initiation.Pre-Initiation Complex (PIC) module.eIF3 mRNA-to-PIC binding complex.component *(eIF3g)'
A8JBC8	cre16.g676314	Eukaryotic translation initiation factor 3 subunit H (eIF3h)	-1.58	0.00163413	0.00440273	TRUE	5	TRUE	-2.42671	-0.74097	eukaryotic 43S preinitiation complex [GO:0016282]; eukaryotic 48S preinitiation complex [GO:0033290]; eukaryotic translation initiation factor 3 complex [GO:0005852]; polysomal ribosome [GO:0042788]; metallopeptidase activity [GO:0008237]; translation initiation factor activity [GO:0003743]; formation of cytoplasmic translation initiation complex [GO:0001732]	17.3.1.3.8'	Protein biosynthesis.translation initiation.Pre-Initiation Complex (PIC) module.eIF3 mRNA-to-PIC binding complex.component *(eIF3h)'
A8IWL4	cre03.g194400	Eukaryotic translation initiation factor 3 subunit I (eIF3i)	-0.76	0.0610251	0.0964735	FALSE	9	TRUE	-1.55633	0.041542	eukaryotic 43S preinitiation complex [GO:0016282]; eukaryotic 48S preinitiation complex [GO:0033290]; eukaryotic translation initiation factor 3 complex, eIF3m [GO:0071541]; RNA binding [GO:0003723]; translation initiation factor activity [GO:0003743]; cytoplasmic translational initiation [GO:0002183]; formation of cytoplasmic translation initiation complex [GO:0001732]	17.3.1.3.9'	Protein biosynthesis.translation initiation.Pre-Initiation Complex (PIC) module.eIF3 mRNA-to-PIC binding complex.component *(eIF3i)'
A0A2K3DQS2	cre06.g298650	RNA helicase	-0.54	2.14e-06	1.51e-05	FALSE	19	FALSE	-0.6781	-0.40982	ATP binding [GO:0005524]; hydrolase activity [GO:0016787]; RNA helicase activity [GO:0003724]; translation initiation factor activity [GO:0003743]; cytoplasmic translational initiation [GO:0002183]	17.3.2.1'	Protein biosynthesis.translation initiation.mRNA loading.mRNA unwinding factor *(eIF4A))'
A0A2K3E7A5	cre01.g039300	Polyadenylate-binding protein (PABP)	-0.61	4.66e-07	4.64e-06	FALSE	18	FALSE	-0.73333	-0.47696	cytosol [GO:0005829]; nucleus [GO:0005634]; ribonucleoprotein complex [GO:1990904]; mRNA 3'-UTR binding [GO:0003730]; poly(A) binding [GO:0008143]; poly(U) RNA binding [GO:0008266]; RNA binding [GO:0003723]	17.3.2.5'	Protein biosynthesis.translation initiation.mRNA loading.mRNA poly-A-tail binding factor *(PABP)'
A8JHX9	cre12.g516200	Elongation factor Tu, chloroplastic	-0.52	8.08e-08	1.16e-06	FALSE	36	FALSE	-0.61489	-0.42849	chloroplast [GO:0009507]; ribonucleoprotein complex [GO:1990904]; GTP binding [GO:0005525]; GTPase activity [GO:0003924]; ribosome binding [GO:0043022]; translation elongation factor activity [GO:0003746]; translational elongation [GO:0006414]	17.4.2.1'	Protein biosynthesis.translation elongation.eEF2 mRNA-translocation factor activity.mRNA-translocation factor *(eEF2))'
A8I297	cre02.g097400	Eukaryotic translation initiation factor 5A (eIF-5A)	0.15	0.882008	0.909941	FALSE	5	TRUE	-1.964	2.25553	ribosome binding [GO:0043022]; RNA binding [GO:0003723]; translation elongation factor activity [GO:0003746]; positive regulation of translational elongation [GO:0045901]; positive regulation of translational termination [GO:0045905]	17.4.3.1'	Protein biosynthesis.translation elongation.eEF5 poly-P/G elongation factor activity.poly-P/G elongation factor *(eEF5/eIF5A))'
A0A2K3DFI2	cre09.g409350	ABC transporter E family member 2	-0.85	0.102677	0.150196	FALSE	6	TRUE	-1.89341	0.199906	ATP binding [GO:0005524]; iron ion binding [GO:0005506]; iron-sulfur cluster binding [GO:0051536]; ribosomal small subunit binding [GO:0043024]; ribosomal subunit export from nucleus [GO:0000054]; translational initiation [GO:0006413]; translational termination [GO:0006415]	17.5.1'	Protein biosynthesis.translation termination.ribosome recycling factor *(RLI/ABCE)'
A0A2K3CWR6	cre15.g639150	Mitochondrial proton/calcium exchanger protein (Leucine zipper-EF-hand-containing transmembrane protein 1)	-0.53	0.425261	0.510788	FALSE	7	TRUE	-1.93715	0.87739	mitochondrial inner membrane [GO:0005743]; antiporter activity [GO:0015297]; calcium ion binding [GO:0005509]; ribosome binding [GO:0043022]; calcium ion transport [GO:0006816]	17.6.1.1.1'	Protein biosynthesis.organelle machinery.mitochondrial ribosome biogenesis.mitochondrial ribosome docking.ribosome docking factor *(MDM38)'
A8HVP7	cre06.g272850	50S ribosomal protein L10	0.82	6.34e-09	2.07e-07	FALSE	9	FALSE	0.703804	0.933634	large ribosomal subunit [GO:0015934]; structural constituent of ribosome [GO:0003735]; translation [GO:0006412]	17.6.1.2.8'	Protein biosynthesis.organelle machinery.mitochondrial ribosome biogenesis.large ribosomal subunit proteome.component *(uL10)'
A8JDP6	cre12.g493950	30S ribosomal protein S13, chloroplastic	2.4	0.00571728	0.0132916	TRUE	3	TRUE	0.852509	3.93927	mitochondrion [GO:0005739]; small ribosomal subunit [GO:0015935]; RNA binding [GO:0003723]; structural constituent of ribosome [GO:0003735]; translation [GO:0006412]	17.6.1.3.12'	Protein biosynthesis.organelle machinery.mitochondrial ribosome biogenesis.small ribosomal subunit proteome.component *(uS13m)'
A8JGS2	cre02.g118950	30S ribosomal protein S17, chloroplastic	0.91	0.29777	0.37748	FALSE	3	TRUE	-0.91974	2.73692	mitochondrion [GO:0005739]; ribosome [GO:0005840]; rRNA binding [GO:0019843]; structural constituent of ribosome [GO:0003735]; translation [GO:0006412]	17.6.1.3.16'	Protein biosynthesis.organelle machinery.mitochondrial ribosome biogenesis.small ribosomal subunit proteome.component *(uS17m)'
A8I8Z4	cre02.g088900	Ribosomal protein	0.79	1.88e-07	2.13e-06	FALSE	11	FALSE	0.634126	0.939105	cytosolic large ribosomal subunit [GO:0022625]; RNA binding [GO:0003723]; rRNA binding [GO:0019843]; structural constituent of ribosome [GO:0003735]; maturation of LSU-rRNA [GO:0000470]; translation [GO:0006412]	17.6.2.2.1'	Protein biosynthesis.organelle machinery.plastidial ribosome biogenesis.large ribosomal subunit proteome.component *(uL1c)'
A0A2K3D0E8	cre13.g581650	50S ribosomal protein L12, chloroplastic	0.94	3.35e-08	7.05e-07	FALSE	7	FALSE	0.789052	1.09913	ribonucleoprotein complex [GO:1990904]; ribosome [GO:0005840]; mRNA binding [GO:0003729]; structural constituent of ribosome [GO:0003735]; translation [GO:0006412]	17.6.2.2.10'	Protein biosynthesis.organelle machinery.plastidial ribosome biogenesis.large ribosomal subunit proteome.component *(bL12c)'
A8HWZ6	cre06.g264350	Plastid/chloroplast ribosomal protein L13	0.32	0.545644	0.616142	FALSE	5	TRUE	-0.81749	1.46461	mitochondrial large ribosomal subunit [GO:0005762]; ribosome [GO:0005840]; mRNA binding [GO:0003729]; structural constituent of ribosome [GO:0003735]; negative regulation of translation [GO:0017148]; translation [GO:0006412]	17.6.2.2.11'	Protein biosynthesis.organelle machinery.plastidial ribosome biogenesis.large ribosomal subunit proteome.component *(uL13c)'
A0A2K3CXF2	cre14.g612450	Ribosomal_L18e/L15P domain-containing protein	0.92	2.5e-08	5.64e-07	FALSE	8	FALSE	0.773208	1.06719	cytosolic large ribosomal subunit [GO:0022625]; structural constituent of ribosome [GO:0003735]; translation [GO:0006412]	17.6.2.2.13'	Protein biosynthesis.organelle machinery.plastidial ribosome biogenesis.large ribosomal subunit proteome.component *(uL15c)'
A8I3M4	cre02.g108850	Plastid ribosomal protein L17	0.86	2.3e-06	1.6e-05	FALSE	4	FALSE	0.642597	1.06744	cytosolic large ribosomal subunit [GO:0022625]; large ribosomal subunit [GO:0015934]; structural constituent of ribosome [GO:0003735]; translation [GO:0006412]	17.6.2.2.15'	Protein biosynthesis.organelle machinery.plastidial ribosome biogenesis.large ribosomal subunit proteome.component *(bL17c)'
A8HNJ8	cre01.g052100	50S ribosomal protein L18, chloroplastic	2.17	0.0279652	0.0503562	FALSE	4	TRUE	0.281559	4.05497	cytoplasm [GO:0005737]; ribonucleoprotein complex [GO:1990904]; ribosome [GO:0005840]; 5S rRNA binding [GO:0008097]; structural constituent of ribosome [GO:0003735]; translation [GO:0006412]	17.6.2.2.16'	Protein biosynthesis.organelle machinery.plastidial ribosome biogenesis.large ribosomal subunit proteome.component *(uL18c)'
A8J9D9	cre16.g652550	Uncharacterized protein	1.21	0.0772377	0.117999	FALSE	2	TRUE	-0.1561	2.57601	mitochondrion [GO:0005739]; ribonucleoprotein complex [GO:1990904]; ribosome [GO:0005840]; RNA binding [GO:0003723]; structural constituent of ribosome [GO:0003735]; translation [GO:0006412]	17.6.2.2.22'	Protein biosynthesis.organelle machinery.plastidial ribosome biogenesis.large ribosomal subunit proteome.component *(uL24c)'
A8HWS8	cre06.g265800	Plastid 50S ribosomal protein L28	1.89	0.00354564	0.00876223	TRUE	7	TRUE	0.763924	3.02587	mitochondrial large ribosomal subunit [GO:0005762]; structural constituent of ribosome [GO:0003735]; translation [GO:0006412]	17.6.2.2.24'	Protein biosynthesis.organelle machinery.plastidial ribosome biogenesis.large ribosomal subunit proteome.component *(bL28c)'
A8J3Z3	cre08.g365400	50S ribosomal protein L31	0.52	0.00580458	0.0134192	FALSE	5	FALSE	0.185153	0.860295	ribonucleoprotein complex [GO:1990904]; ribosome [GO:0005840]; structural constituent of ribosome [GO:0003735]; translation [GO:0006412]	17.6.2.2.26'	Protein biosynthesis.organelle machinery.plastidial ribosome biogenesis.large ribosomal subunit proteome.component *(bL31c)'
A8IUC3	cre07.g352850	50S ribosomal protein L32, chloroplastic	1.52	0.0427495	0.0725999	FALSE	2	TRUE	0.059233	2.98177	large ribosomal subunit [GO:0015934]; structural constituent of ribosome [GO:0003735]; translation [GO:0006412]	17.6.2.2.27'	Protein biosynthesis.organelle machinery.plastidial ribosome biogenesis.large ribosomal subunit proteome.component *(bL32c)'
A8JE35	cre48.g761197	Mitochondrial ribosomal protein L3	0.83	5.08e-07	4.96e-06	FALSE	6	FALSE	0.654742	1.01045	ribonucleoprotein complex [GO:1990904]; ribosome [GO:0005840]; structural constituent of ribosome [GO:0003735]; translation [GO:0006412]	17.6.2.2.3'	Protein biosynthesis.organelle machinery.plastidial ribosome biogenesis.large ribosomal subunit proteome.component *(uL3c)'
Q84U22	cre11.g479500	Ribosomal protein L4	1.61	0.0215359	0.0401232	TRUE	6	TRUE	0.286274	2.94165	ribonucleoprotein complex [GO:1990904]; ribosome [GO:0005840]; structural constituent of ribosome [GO:0003735]; translation [GO:0006412]	17.6.2.2.4'	Protein biosynthesis.organelle machinery.plastidial ribosome biogenesis.large ribosomal subunit proteome.component *(uL4c)'
A8J503	cre09.g415950	Ribosomal protein L6	0.72	1.07e-06	8.83e-06	FALSE	10	FALSE	0.556594	0.889071	ribonucleoprotein complex [GO:1990904]; ribosome [GO:0005840]; rRNA binding [GO:0019843]; structural constituent of ribosome [GO:0003735]; translation [GO:0006412]	17.6.2.2.6'	Protein biosynthesis.organelle machinery.plastidial ribosome biogenesis.large ribosomal subunit proteome.component *(uL6c)'
A0A2K3D5T7	cre12.g556050	50S ribosomal protein L9, chloroplastic (CL9)	0.82	5.89e-07	5.47e-06	FALSE	8	FALSE	0.64574	1.00315	mitochondrion [GO:0005739]; ribonucleoprotein complex [GO:1990904]; ribosome [GO:0005840]; rRNA binding [GO:0019843]; structural constituent of ribosome [GO:0003735]; translation [GO:0006412]	17.6.2.2.7'	Protein biosynthesis.organelle machinery.plastidial ribosome biogenesis.large ribosomal subunit proteome.component *(bL9c)'
A8ICE4	cre10.g423650	Plastid ribosomal protein L11	0.73	7.24e-07	6.43e-06	FALSE	3	FALSE	0.565012	0.88602	large ribosomal subunit [GO:0015934]; large ribosomal subunit rRNA binding [GO:0070180]; structural constituent of ribosome [GO:0003735]; translation [GO:0006412]	17.6.2.2.9'	Protein biosynthesis.organelle machinery.plastidial ribosome biogenesis.large ribosomal subunit proteome.component *(uL11c)'
Q70DX8	cre09.g394750	Ribosomal protein S1 homologue	0.74	5.54e-08	9.02e-07	FALSE	11	FALSE	0.613244	0.86856	chloroplast [GO:0009507]; cytosolic small ribosomal subunit [GO:0022627]; mRNA binding [GO:0003729]; structural constituent of ribosome [GO:0003735]; translation [GO:0006412]	17.6.2.3.1'	Protein biosynthesis.organelle machinery.plastidial ribosome biogenesis.small ribosomal subunit proteome.component *(bS1c)'
A8IWQ1	cre03.g195650	Uncharacterized protein	1.65	0.100248	0.147222	FALSE	4	TRUE	-0.37276	3.66865	mitochondrion [GO:0005739]; small ribosomal subunit [GO:0015935]; RNA binding [GO:0003723]; structural constituent of ribosome [GO:0003735]; translation [GO:0006412]	17.6.2.3.10'	Protein biosynthesis.organelle machinery.plastidial ribosome biogenesis.small ribosomal subunit proteome.component *(uS10c)'
A8HWZ8	cre06.g264300	30S ribosomal protein S15	0.69	2.7e-07	2.87e-06	FALSE	5	FALSE	0.551537	0.828581	cytoplasm [GO:0005737]; ribonucleoprotein complex [GO:1990904]; ribosome [GO:0005840]; structural constituent of ribosome [GO:0003735]; translation [GO:0006412]	17.6.2.3.15'	Protein biosynthesis.organelle machinery.plastidial ribosome biogenesis.small ribosomal subunit proteome.component *(uS15c)'
A8JDN4	cre12.g494750	Plastid ribosomal protein S20	0.85	9.03e-08	1.22e-06	FALSE	6	FALSE	0.692568	0.997765	small ribosomal subunit [GO:0015935]; small ribosomal subunit rRNA binding [GO:0070181]; structural constituent of ribosome [GO:0003735]; translation [GO:0006412]	17.6.2.3.20'	Protein biosynthesis.organelle machinery.plastidial ribosome biogenesis.small ribosomal subunit proteome.component *(bS20c)'
A8I8A3	cre02.g083950	30S ribosomal protein 3, chloroplastic	0.82	6.84e-10	3.5e-08	FALSE	15	FALSE	0.724781	0.911477	ribonucleoprotein complex [GO:1990904]; ribosome [GO:0005840]; structural constituent of ribosome [GO:0003735]; translation [GO:0006412]	17.6.2.3.23'	Protein biosynthesis.organelle machinery.plastidial ribosome biogenesis.small ribosomal subunit proteome.component *(cS23)'
A8J8M5	cre16.g659950	Uncharacterized protein	0.89	3.83e-08	7.35e-07	FALSE	21	FALSE	0.738158	1.03271	mitochondrial small ribosomal subunit [GO:0005763]; RNA binding [GO:0003723]; structural constituent of ribosome [GO:0003735]; translation [GO:0006412]	17.6.2.3.5'	Protein biosynthesis.organelle machinery.plastidial ribosome biogenesis.small ribosomal subunit proteome.component *(uS5c)'
A8J5Y7	cre12.g520600	Plastid ribosomal protein S6	0.67	1.27e-08	3.68e-07	FALSE	3	FALSE	0.572768	0.774611	ribonucleoprotein complex [GO:1990904]; ribosome [GO:0005840]; small ribosomal subunit rRNA binding [GO:0070181]; structural constituent of ribosome [GO:0003735]; translation [GO:0006412]	17.6.2.3.6'	Protein biosynthesis.organelle machinery.plastidial ribosome biogenesis.small ribosomal subunit proteome.component *(uS6c)'
A0A2K3DSW0	cre05.g237450	Ribosom_S30AE_C domain-containing protein	0.22	0.0486697	0.0809906	FALSE	12	FALSE	0.0015	0.430256	cytosolic small ribosomal subunit [GO:0022627]; ribosomal small subunit binding [GO:0043024]; ribosome binding [GO:0043022]; negative regulation of translational elongation [GO:0045900]; primary metabolic process [GO:0044238]	17.6.2.4.1'	Protein biosynthesis.organelle machinery.plastidial ribosome biogenesis.plastidial ribosome-associated proteins.hibernation-promoting factor *(PSRP1)'
A0A2K3DML6	cre06.g259150	Elongation factor Tu	-1.09	0.0255833	0.0467721	TRUE	6	TRUE	-2.02634	-0.16037	chloroplast [GO:0009507]; mitochondrion [GO:0005739]; GTP binding [GO:0005525]; GTPase activity [GO:0003924]; translation elongation factor activity [GO:0003746]; mitochondrial translational elongation [GO:0070125]; translational elongation [GO:0006414]	17.6.4.1'	Protein biosynthesis.organelle machinery.translation elongation.elongation factor *(EF-Tu)'
A8J637	cre12.g519180	Polyprotein of EF-Ts, chloroplastic (110 kDa pro-protein) [Cleaved into: Plastid-specific ribosomal protein-7, chloroplastic (65 kDa protein PSRP-7) (CrePSRP-7); Elongation factor Ts, chloroplastic (55 kDa protein EF-Ts) (EF-Ts)]	1.04	1.48e-10	9.93e-09	TRUE	25	FALSE	0.938534	1.14495	chloroplast [GO:0009507]; chloroplast ribosome [GO:0043253]; mitochondrion [GO:0005739]; mRNA binding [GO:0003729]; polysome binding [GO:1905538]; translation elongation factor activity [GO:0003746]; translation elongation factor binding [GO:0061770]; response to light stimulus [GO:0009416]	17.6.4.2'	Protein biosynthesis.organelle machinery.translation elongation.elongation factor *(EF-Ts)'
A0A2K3E076	cre02.g076250	Elongation factor G, chloroplastic (cEF-G)	0.72	2.87e-07	2.97e-06	FALSE	30	FALSE	0.572218	0.861928	chloroplast [GO:0009507]; mitochondrion [GO:0005739]; GTP binding [GO:0005525]; GTPase activity [GO:0003924]; mRNA binding [GO:0003729]; translation elongation factor activity [GO:0003746]; chloroplast organization [GO:0009658]; mitochondrial translation [GO:0032543]; ribosome disassembly [GO:0032790]; seed germination [GO:0009845]	17.6.4.3'	Protein biosynthesis.organelle machinery.translation elongation.elongation factor *(EF-G)'
A0A2K3CSJ6	cre16.g691000	Elongation factor P	0.53	1.13e-05	5.99e-05	FALSE	6	FALSE	0.375036	0.686049	cytoplasm [GO:0005737]; translation elongation factor activity [GO:0003746]	17.6.4.4'	Protein biosynthesis.organelle machinery.translation elongation.elongation factor *(EF-P)'
A0A2K3DW10	cre03.g156050	Ribosome-recycling factor, chloroplastic (Ribosome-releasing factor, chloroplastic)	0.66	0.00160872	0.00434517	FALSE	3	FALSE	0.310724	1.01428	mitochondrion [GO:0005739]; ribosomal large subunit binding [GO:0043023]; translation [GO:0006412]	17.6.5.3'	Protein biosynthesis.organelle machinery.translation termination.ribosome recycling factor *(RRF)'
A0A2K3D477	cre12.g523300	Dolichyl-diphosphooligosaccharide--protein glycosyltransferase subunit 1	-0.1	0.811001	0.851392	FALSE	6	TRUE	-0.98104	0.784365	oligosaccharyltransferase complex [GO:0008250]; protein N-linked glycosylation via asparagine [GO:0018279]	18.1.1.5.1'	Protein modification.glycosylation.N-linked glycosylation.oligosaccharyl transferase (OST) complex.component *(OST1)'
A0A2K3CXI7	cre14.g614100	Dolichyl-diphosphooligosaccharide--protein glycosyltransferase 48 kDa subunit (Oligosaccharyl transferase 48 kDa subunit)	0.09	0.844245	0.878367	FALSE	5	TRUE	-0.8457	1.01603	oligosaccharyltransferase complex [GO:0008250]; protein N-linked glycosylation via asparagine [GO:0018279]	18.1.1.5.5'	Protein modification.glycosylation.N-linked glycosylation.oligosaccharyl transferase (OST) complex.component *(DGL1)'
A0A2K3DH22	cre08.g368450	Dolichyl-diphosphooligosaccharide--protein glycosyltransferase subunit 2 (Ribophorin-2)	-0.79	0.10748	0.15605	FALSE	4	TRUE	-1.78073	0.201708	oligosaccharyltransferase complex [GO:0008250]; protein N-linked glycosylation [GO:0006487]	18.1.1.5.6'	Protein modification.glycosylation.N-linked glycosylation.oligosaccharyl transferase (OST) complex.component *(HAP6)'
A0A2K3DYA8	cre03.g190500	Gal_mutarotas_2 domain-containing protein	-1.07	0.00182216	0.00482469	TRUE	11	TRUE	-1.64432	-0.49046	alpha-glucosidase activity [GO:0090599]; carbohydrate binding [GO:0030246]; hydrolase activity, hydrolyzing O-glycosyl compounds [GO:0004553]; carbohydrate metabolic process [GO:0005975]; N-glycan processing [GO:0006491]	18.1.1.6.2.1'	Protein modification.glycosylation.N-linked glycosylation.complex N-glycan maturation.class-II glucosidase II heterodimer.subunit alpha'
A8IVX4	cre12.g531450	Flagellar associated protein	0.16	0.529113	0.603676	FALSE	2	TRUE	-0.39268	0.722154	glycosyltransferase activity [GO:0016757]	18.1.2.1.1'	Protein modification.glycosylation.O-linked glycosylation.hydroxyproline O-linked glycosylation.hydroxyproline-O-arabinosyltransferase *(HPAT)'
A0A2K3E651	cre01.g020918	M16C_associated domain-containing protein	1.54	6.72e-10	3.5e-08	TRUE	30	FALSE	1.36739	1.71893	metal ion binding [GO:0046872]; metalloendopeptidase activity [GO:0004222]; protein processing [GO:0016485]	18.11.2.6'	Protein modification.targeting peptide maturation.mitochondrion.targeting peptid degrading peptidase *(PreP)'
A0A2K3DZR6	cre03.g206929	Peptidase_M50 domain-containing protein	1.7	0.00502786	0.011879	TRUE	4	TRUE	0.629026	2.77837	membrane [GO:0016020]; metallopeptidase activity [GO:0008237]	18.11.3.1'	Protein modification.targeting peptide maturation.plastid.plastidial protease *(EGY)'
O48949	cre02.g088200	Protein disulfide-isomerase (EC 5.3.4.1)	-0.18	0.00447635	0.0107173	FALSE	26	FALSE	-0.29352	-0.06905	endoplasmic reticulum [GO:0005783]; endoplasmic reticulum lumen [GO:0005788]; protein disulfide isomerase activity [GO:0003756]; protein folding [GO:0006457]; response to endoplasmic reticulum stress [GO:0034976]	18.12.1.4'	Protein modification.cysteine disulfide formation.endoplasmic reticulum.protein disulfide isomerase *(PDI-L)'
A8INE5	cre06.g303300	Peptidylprolyl isomerase	1.67	0.000284221	0.000934364	TRUE	7	TRUE	0.965497	2.37911		18.13.1.1'	Protein modification.protein folding.Cyclophilin-type chaperone activities.peptidyl-prolyl cis-trans isomerase *(CYP37/CYP38)'
A8JFN4_CHLRE	cre06.g292500	Peptidyl-prolyl cis-trans isomerase (PPIase) (EC 5.2.1.8)	0.03	0.947594	0.958291	FALSE	3	TRUE	-0.95064	1.01062	peptidyl-prolyl cis-trans isomerase activity [GO:0003755]; protein peptidyl-prolyl isomerization [GO:0000413]	18.13.1.13'	Protein modification.protein folding.Cyclophilin-type chaperone activities.peptidyl-prolyl cis-trans isomerase *(CYP23)'
A8JD64	cre01.g002300	Peptidyl-prolyl cis-trans isomerase (PPIase) (EC 5.2.1.8)	-0.6	4.1e-06	2.53e-05	FALSE	6	FALSE	-0.76125	-0.44362	cytoplasm [GO:0005737]; cyclosporin A binding [GO:0016018]; peptidyl-prolyl cis-trans isomerase activity [GO:0003755]; protein folding [GO:0006457]; protein peptidyl-prolyl isomerization [GO:0000413]	18.13.1.7'	Protein modification.protein folding.Cyclophilin-type chaperone activities.peptidyl-prolyl cis-trans isomerase *(ROC1/2/3)'
A8IY43	cre12.g544150	Peptidyl-prolyl cis-trans isomerase (PPIase) (EC 5.2.1.8)	0.93	3.75e-08	7.33e-07	FALSE	9	FALSE	0.775101	1.08368	cytoplasm [GO:0005737]; intracellular membrane-bounded organelle [GO:0043231]; cyclosporin A binding [GO:0016018]; peptidyl-prolyl cis-trans isomerase activity [GO:0003755]; protein folding [GO:0006457]; protein peptidyl-prolyl isomerization [GO:0000413]	18.13.1.8'	Protein modification.protein folding.Cyclophilin-type chaperone activities.peptidyl-prolyl cis-trans isomerase *(ROC4)'
A8JDL5	cre12.g495951	Peptidyl-prolyl cis-trans isomerase (PPIase) (EC 5.2.1.8)	0.16	0.0722455	0.111747	FALSE	7	FALSE	-0.017	0.335266	cytoplasm [GO:0005737]; cyclosporin A binding [GO:0016018]; peptidyl-prolyl cis-trans isomerase activity [GO:0003755]; protein folding [GO:0006457]; protein peptidyl-prolyl isomerization [GO:0000413]	18.13.1.8'	Protein modification.protein folding.Cyclophilin-type chaperone activities.peptidyl-prolyl cis-trans isomerase *(ROC4)'
A0A2K3DPW8	cre06.g284900	Peptidyl-prolyl cis-trans isomerase (PPIase) (EC 5.2.1.8)	-2.34	0.000661173	0.00197434	TRUE	7	TRUE	-3.43664	-1.23758	peptidyl-prolyl cis-trans isomerase activity [GO:0003755]; protein folding [GO:0006457]; protein peptidyl-prolyl isomerization [GO:0000413]	18.13.1.9'	Protein modification.protein folding.Cyclophilin-type chaperone activities.peptidyl-prolyl cis-trans isomerase *(ROC7)'
A8IW09	cre12.g530300	peptidylprolyl isomerase (EC 5.2.1.8)	4.34	0.000166574	0.000602918	TRUE	8	TRUE	2.62236	6.06309	peptidyl-prolyl cis-trans isomerase activity [GO:0003755]	18.13.2.10'	Protein modification.protein folding.FKBP-type chaperone activities.peptidyl-prolyl cis-trans isomerase *(FKBP16-3)'
A0A2K3CXM5	cre14.g616100	FK506-binding protein (EC 5.2.1.8)	-2.59	0.0209495	0.0392347	TRUE	2	TRUE	-4.70675	-0.47143	peptidyl-prolyl cis-trans isomerase activity [GO:0003755]	18.13.2.11'	Protein modification.protein folding.FKBP-type chaperone activities.peptidyl-prolyl cis-trans isomerase *(FKBP16-4)'
A0A2K3CVE9	cre16.g675550	peptidylprolyl isomerase (EC 5.2.1.8)	0.34	0.00542487	0.0126777	FALSE	6	FALSE	0.121818	0.552412	peptidyl-prolyl cis-trans isomerase activity [GO:0003755]; chaperone-mediated protein folding [GO:0061077]; protein peptidyl-prolyl isomerization [GO:0000413]	18.13.2.2'	Protein modification.protein folding.FKBP-type chaperone activities.peptidyl-prolyl cis-trans isomerase *(FKBP13)'
A0A2K3DCA6	cre10.g466850	peptidylprolyl isomerase (EC 5.2.1.8)	4.54	3.51e-06	2.22e-05	TRUE	7	TRUE	3.36067	5.71512	peptidyl-prolyl cis-trans isomerase activity [GO:0003755]	18.13.2.3'	Protein modification.protein folding.FKBP-type chaperone activities.peptidyl-prolyl cis-trans isomerase *(FKBP18)'
A0A2K3D521	cre12.g534700	peptidylprolyl isomerase (EC 5.2.1.8)	-0.39	0.41988	0.505455	FALSE	4	TRUE	-1.40494	0.629646	peptidyl-prolyl cis-trans isomerase activity [GO:0003755]	18.13.2.4'	Protein modification.protein folding.FKBP-type chaperone activities.peptidyl-prolyl cis-trans isomerase *(FKBP19)'
A8HUK0	cre13.g586300	peptidylprolyl isomerase (EC 5.2.1.8)	-2.16	0.0146299	0.0290705	TRUE	4	TRUE	-3.81019	-0.51639	cytoplasm [GO:0005737]; peptidyl-prolyl cis-trans isomerase activity [GO:0003755]; chaperone-mediated protein folding [GO:0061077]; protein peptidyl-prolyl isomerization [GO:0000413]	18.13.2.7'	Protein modification.protein folding.FKBP-type chaperone activities.peptidyl-prolyl cis-trans isomerase *(ROF)'
A8J740	cre11.g478700	peptidylprolyl isomerase (EC 5.2.1.8)	-0.14	0.829429	0.863989	FALSE	4	TRUE	-1.5619	1.27704	endoplasmic reticulum [GO:0005783]; peptidyl-prolyl cis-trans isomerase activity [GO:0003755]; chaperone-mediated protein folding [GO:0061077]; protein peptidyl-prolyl isomerization [GO:0000413]	18.13.2.8'	Protein modification.protein folding.FKBP-type chaperone activities.peptidyl-prolyl cis-trans isomerase *(FKBP15-1/2)'
A8JD56	cre01.g001750	peptidylprolyl isomerase (EC 5.2.1.8)	0.03	0.940152	0.955259	FALSE	4	TRUE	-0.89092	0.955424	peptidyl-prolyl cis-trans isomerase activity [GO:0003755]; protein folding chaperone [GO:0044183]; ribosome binding [GO:0043022]; 'de novo' cotranslational protein folding [GO:0051083]; chaperone-mediated protein folding [GO:0061077]; protein transport [GO:0015031]; protein unfolding [GO:0043335]	18.13.3'	Protein modification.protein folding.nascent polypeptide chaperone *(TIG)'
A0A2K3CVV7	cre16.g678213	Palmitoyl-protein thioesterase 1 (EC 3.1.2.22) (Palmitoyl-protein hydrolase 1)	0.3	0.514812	0.593877	FALSE	2	TRUE	-0.67366	1.26794	intracellular membrane-bounded organelle [GO:0043231]; palmitoyl-(protein) hydrolase activity [GO:0008474]; thiolester hydrolase activity [GO:0016790]; protein depalmitoylation [GO:0002084]	18.3.5.2'	Protein modification.lipidation.protein de-S-acylation.palmitoyl-protein thioesterase *(PPT)'
A8JCR1	cre01.g055420	Serine/threonine-protein phosphatase 2A 55 kDa regulatory subunit B	-0.59	0.154533	0.213251	FALSE	4	TRUE	-1.42696	0.256797	cytosol [GO:0005829]; protein phosphatase type 2A complex [GO:0000159]; protein phosphatase regulator activity [GO:0019888]	18.4.24.1.2.2'	Protein modification.phosphorylation.protein serine/threonine phosphatase superfamily.PPP Fe-Zn-dependent phosphatase families.PP2A-class phosphatase complexes.regulatory component B'
A8IPQ9	cre17.g705000	Calcium-dependent protein kinase	-1.1	0.000601916	0.00181759	TRUE	16	FALSE	-1.60718	-0.58732	cytoplasm [GO:0005737]; nucleus [GO:0005634]; ATP binding [GO:0005524]; calcium ion binding [GO:0005509]; calcium-dependent protein serine/threonine kinase activity [GO:0009931]; calmodulin binding [GO:0005516]; calmodulin-dependent protein kinase activity [GO:0004683]; intracellular signal transduction [GO:0035556]; peptidyl-serine phosphorylation [GO:0018105]; protein autophosphorylation [GO:00…	18.4.4.4'	Protein modification.phosphorylation.CAMK protein kinase superfamily.CDPK protein kinase'
Q8LPD9	cre03.g199000	Phototropin (EC 2.7.11.1) (Blue light receptor PHOT)	-0.6	0.180377	0.2436	FALSE	12	TRUE	-1.51194	0.320408	cytoplasm [GO:0005737]; nucleus [GO:0005634]; plasma membrane [GO:0005886]; ATP binding [GO:0005524]; blue light photoreceptor activity [GO:0009882]; protein serine kinase activity [GO:0106310]; protein serine/threonine kinase activity [GO:0004674]; blue light signaling pathway [GO:0009785]; protein autophosphorylation [GO:0046777]; protein phosphorylation [GO:0006468]	18.4.5.5'	Protein modification.phosphorylation.AGC protein kinase superfamily.AGC-VIII protein kinase'
A0A2K3D6R0	cre12.g543350	S-(hydroxymethyl)glutathione dehydrogenase (EC 1.1.1.284)	-0.25	0.660608	0.725387	FALSE	5	TRUE	-1.44484	0.952833	S-(hydroxymethyl)glutathione dehydrogenase NAD activity [GO:0106322]; S-(hydroxymethyl)glutathione dehydrogenase NADP activity [GO:0106321]; zinc ion binding [GO:0008270]; ethanol oxidation [GO:0006069]	18.7.1'	Protein modification.S-nitrosylation.S-nitrosoglutathione reductase *(GSNOR)'
A0A2K3D3L4	cre12.g513750	Glutaredoxin domain-containing protein	5.08	1.33e-09	5.3e-08	TRUE	6	TRUE	4.45978	5.69165	cytoplasm [GO:0005737]; glutathione disulfide oxidoreductase activity [GO:0015038]; cellular response to oxidative stress [GO:0034599]	18.8.1'	Protein modification.S-glutathionylation.glutaredoxin'
A8IYH1	cre12.g550400	Uncharacterized protein	3.57	1.04e-10	7.86e-09	TRUE	5	TRUE	3.22752	3.91258	cytoplasm [GO:0005737]; glutathione disulfide oxidoreductase activity [GO:0015038]; cellular response to oxidative stress [GO:0034599]	18.8.1'	Protein modification.S-glutathionylation.glutaredoxin'
A0A2K3CYD1	cre14.g626200	Fe2OG dioxygenase domain-containing protein	0.03	0.947021	0.958291	FALSE	4	TRUE	-1.05731	1.12478	endoplasmic reticulum [GO:0005783]; endoplasmic reticulum membrane [GO:0005789]; iron ion binding [GO:0005506]; L-ascorbic acid binding [GO:0031418]; procollagen-proline 4-dioxygenase activity [GO:0004656]; peptidyl-proline hydroxylation to 4-hydroxy-L-proline [GO:0018401]	18.9.1'	Protein modification.hydroxylation.prolyl hydroxylase'
A8HMC0	cre01.g038400	Calreticulin	-0.41	6.18e-06	3.63e-05	FALSE	12	FALSE	-0.52649	-0.29934	endoplasmic reticulum lumen [GO:0005788]; endoplasmic reticulum membrane [GO:0005789]; calcium ion binding [GO:0005509]; unfolded protein binding [GO:0051082]; protein folding [GO:0006457]; ubiquitin-dependent ERAD pathway [GO:0030433]	19.1.1.1.1.2'	Protein homeostasis.protein quality control.ER Quality Control (ERQC) machinery.calnexin/calreticulin chaperone system.CNX-CRT cycle.ER luminal lectin chaperone *(CRT)'
A0A2K3CVB0	cre16.g677000	Heat shock 70 kDa protein 14	-0.25	0.000245846	0.00084167	FALSE	22	FALSE	-0.35678	-0.14743	cytosol [GO:0005829]; nucleus [GO:0005634]; ATP binding [GO:0005524]; ATP-dependent protein folding chaperone [GO:0140662]; protein folding [GO:0006457]	19.1.1.2.1.1'	Protein homeostasis.protein quality control.ER Quality Control (ERQC) machinery.BiP chaperone system.ERdj3B-BiP-SDF2 chaperone complex.chaperone component *(BiP)'
A0A2K3DAF7	cre10.g439900	Hypoxia up-regulated 1	-0.77	0.0015128	0.0041171	FALSE	17	TRUE	-1.17	-0.36303	endoplasmic reticulum chaperone complex [GO:0034663]; ATP binding [GO:0005524]; ATP-dependent protein folding chaperone [GO:0140662]; cellular response to hypoxia [GO:0071456]; negative regulation of hypoxia-induced intrinsic apoptotic signaling pathway [GO:1903298]	19.1.1.2.5'	Protein homeostasis.protein quality control.ER Quality Control (ERQC) machinery.BiP chaperone system.nucleotide exchange factor *(Grp170)'
A0A2K3CWF7	cre15.g635600	NAC-A/B domain-containing protein	-0.73	1.3e-06	1.05e-05	FALSE	6	FALSE	-0.90638	-0.5619	cytoplasm [GO:0005737]; nascent polypeptide-associated complex [GO:0005854]; unfolded protein binding [GO:0051082]; protein targeting to membrane [GO:0006612]	19.1.2.1.1'	Protein homeostasis.protein quality control.ribosome-associated chaperone activities.NAC chaperone heterodimer.subunit alpha'
A8JBX6	cre03.g213537	Nascent polypeptide-associated complex subunit beta	-1.42	0.0152934	0.029901	TRUE	4	TRUE	-2.51495	-0.33025	cytosol [GO:0005829]; nascent polypeptide-associated complex [GO:0005854]; polysomal ribosome [GO:0042788]; mRNA binding [GO:0003729]	19.1.2.1.2'	Protein homeostasis.protein quality control.ribosome-associated chaperone activities.NAC chaperone heterodimer.subunit beta'
A8JES1	cre08.g370450	GrpE protein homolog	-0.68	0.0943739	0.140127	FALSE	7	TRUE	-1.49637	0.13729	PAM complex, Tim23 associated import motor [GO:0001405]; adenyl-nucleotide exchange factor activity [GO:0000774]; chaperone binding [GO:0051087]; protein homodimerization activity [GO:0042803]; unfolded protein binding [GO:0051082]; protein folding [GO:0006457]; protein import into mitochondrial matrix [GO:0030150]	19.1.3.3'	Protein homeostasis.protein quality control.mitochondrial Hsp70 chaperone system.nucleotide exchange factor *(MGE)'
A8HYV3	cre06.g250100	Heat shock protein 70B	0.78	2.6e-08	5.7e-07	FALSE	33	FALSE	0.651042	0.899642	chloroplast [GO:0009507]; ATP binding [GO:0005524]; ATP-dependent protein folding chaperone [GO:0140662]; unfolded protein binding [GO:0051082]	19.1.4.1'	Protein homeostasis.protein quality control.plastidial Hsp70 chaperone system.chaperone *(cpHsc70))'
Q945T2	cre07.g341600	GrpE protein homolog	-0.18	0.656713	0.723326	FALSE	6	TRUE	-1.03902	0.681578	mitochondrial matrix [GO:0005759]; adenyl-nucleotide exchange factor activity [GO:0000774]; chaperone binding [GO:0051087]; protein homodimerization activity [GO:0042803]; protein folding [GO:0006457]	19.1.4.3'	Protein homeostasis.protein quality control.plastidial Hsp70 chaperone system.nucleotide exchange factor *(CGE)'
A8JEU4	cre08.g372100	Heat shock protein 70	-0.44	1.16e-05	6.11e-05	FALSE	23	FALSE	-0.57357	-0.31302	cytoplasm [GO:0005737]; ATP binding [GO:0005524]; ATP hydrolysis activity [GO:0016887]; ATP-dependent protein folding chaperone [GO:0140662]; heat shock protein binding [GO:0031072]; misfolded protein binding [GO:0051787]; protein folding chaperone [GO:0044183]; unfolded protein binding [GO:0051082]; cellular response to unfolded protein [GO:0034620]; chaperone cofactor-dependent protein refoldin…	19.1.5.1'	Protein homeostasis.protein quality control.cytosolic Hsp70 chaperone system.chaperone *(Hsp70)'
A0A2K3CNY6	cre17.g701500	J domain-containing protein	-0.7	0.000110653	0.000429429	FALSE	6	FALSE	-0.96052	-0.43407	cytoplasm [GO:0005737]; cytosol [GO:0005829]; ATP binding [GO:0005524]; chaperone binding [GO:0051087]; Hsp70 protein binding [GO:0030544]; metal ion binding [GO:0046872]; unfolded protein binding [GO:0051082]; protein refolding [GO:0042026]; response to heat [GO:0009408]	19.1.5.2'	Protein homeostasis.protein quality control.cytosolic Hsp70 chaperone system.co-chaperone *(Hsp40)'
Q66T67	cre12.g514850	Heat shock protein 90C	0.13	0.081497	0.123393	FALSE	17	FALSE	-0.0187	0.272127	endoplasmic reticulum [GO:0005783]; perinuclear region of cytoplasm [GO:0048471]; ATP binding [GO:0005524]; ATP hydrolysis activity [GO:0016887]; ATP-dependent protein folding chaperone [GO:0140662]; unfolded protein binding [GO:0051082]; protein folding [GO:0006457]	19.1.6.1'	Protein homeostasis.protein quality control.Hsp90 chaperone system.chaperone *(Hsp90)'
A0A220IUF1	cre02.g080650	Heat shock protein 90B	0.1	0.16371	0.223904	FALSE	20	FALSE	-0.04937	0.257676	endoplasmic reticulum [GO:0005783]; perinuclear region of cytoplasm [GO:0048471]; ATP binding [GO:0005524]; ATP hydrolysis activity [GO:0016887]; ATP-dependent protein folding chaperone [GO:0140662]; unfolded protein binding [GO:0051082]; protein folding [GO:0006457]; protein secretion [GO:0009306]; regulation of meristem growth [GO:0010075]; regulation of meristem structural organization [GO:000…	19.1.6.1'	Protein homeostasis.protein quality control.Hsp90 chaperone system.chaperone *(Hsp90)'
A8J1U1	cre09.g386750	Uncharacterized protein	-0.33	3.03e-05	0.000140443	FALSE	23	FALSE	-0.43562	-0.2214	cytosol [GO:0005829]; perinuclear region of cytoplasm [GO:0048471]; plasma membrane [GO:0005886]; protein-containing complex [GO:0032991]; ATP binding [GO:0005524]; ATP hydrolysis activity [GO:0016887]; ATP-dependent protein folding chaperone [GO:0140662]; unfolded protein binding [GO:0051082]; cellular response to heat [GO:0034605]; protein folding [GO:0006457]; protein stabilization [GO:0050821]	19.1.6.1'	Protein homeostasis.protein quality control.Hsp90 chaperone system.chaperone *(Hsp90)'
A8ITQ1	cre07.g341550	Uncharacterized protein	-0.45	0.340538	0.422723	FALSE	3	TRUE	-1.44031	0.542222	cytosol [GO:0005829]; nucleus [GO:0005634]; chaperone binding [GO:0051087]; Hsp90 protein binding [GO:0051879]; chaperone-mediated protein complex assembly [GO:0051131]; protein folding [GO:0006457]	19.1.6.2'	Protein homeostasis.protein quality control.Hsp90 chaperone system.Hsp90-co-chaperone *(P23)'
A0A2K3DY96	cre03.g189950	Stress-induced-phosphoprotein 1	-1.8	0.00219112	0.00566215	TRUE	10	TRUE	-2.79337	-0.79904	chloroplast [GO:0009507]; thylakoid [GO:0009579]; Hsp70 protein binding [GO:0030544]; Hsp90 protein binding [GO:0051879]; protein folding [GO:0006457]	19.1.6.4'	Protein homeostasis.protein quality control.Hsp90 chaperone system.Hsp90/Hsp70-co-chaperone *(HOP)'
I2FKQ9	cre06.g309100	Mitochondrial chaperonin 60	-0.05	0.301417	0.381204	FALSE	18	FALSE	-0.1625	0.055179	mitochondrion [GO:0005739]; ATP binding [GO:0005524]; ATP-dependent protein folding chaperone [GO:0140662]; protein folding [GO:0006457]; protein refolding [GO:0042026]	19.1.7.1'	Protein homeostasis.protein quality control.Hsp60 chaperone system.chaperone *(Hsp60)'
A8IDN1	cre03.g178450	10 kDa heat shock protein, mitochondrial	-0.05	0.395206	0.483329	FALSE	6	FALSE	-0.17287	0.073677	mitochondrial matrix [GO:0005759]; ATP binding [GO:0005524]; ATP-dependent protein folding chaperone [GO:0140662]; chaperone binding [GO:0051087]; metal ion binding [GO:0046872]; unfolded protein binding [GO:0051082]; chaperone cofactor-dependent protein refolding [GO:0051085]	19.1.7.3'	Protein homeostasis.protein quality control.Hsp60 chaperone system.Hsp60-co-chaperone *(Hsp10)'
A8J1C1	cre09.g386400	Uncharacterized protein	-0.24	0.0072977	0.0162423	FALSE	24	FALSE	-0.39342	-0.07742	cytoplasm [GO:0005737]; nucleus [GO:0005634]; ATP binding [GO:0005524]; ubiquitin activating enzyme activity [GO:0004839]; cellular response to DNA damage stimulus [GO:0006974]; protein modification by small protein conjugation [GO:0032446]; protein ubiquitination [GO:0016567]; ubiquitin-dependent protein catabolic process [GO:0006511]	19.2.2.1.2'	Protein homeostasis.ubiquitin-proteasome system.ubiquitin-fold protein conjugation.UBQ conjugation (ubiquitylation).E1 ubiquitin-activating enzyme *(UBA)'
A8HQ77	cre01.g026600	Uncharacterized protein	-0.45	0.28743	0.366533	FALSE	4	TRUE	-1.34842	0.439598	nucleus [GO:0005634]; ATP binding [GO:0005524]; ubiquitin conjugating enzyme activity [GO:0061631]; postreplication repair [GO:0006301]; protein K63-linked ubiquitination [GO:0070534]; protein polyubiquitination [GO:0000209]	19.2.2.1.3.7'	Protein homeostasis.ubiquitin-proteasome system.ubiquitin-fold protein conjugation.UBQ conjugation (ubiquitylation).E2 ubiquitin-conjugating enzyme activities.E2 ubiquitin-conjugating enzyme *(UBC35)'
A8IJ79	cre12.g501200	SKP1-like protein	-1.08	0.143424	0.199457	FALSE	2	TRUE	-2.58655	0.427735	cytoplasm [GO:0005737]; nucleus [GO:0005634]; cullin family protein binding [GO:0097602]; auxin-activated signaling pathway [GO:0009734]; jasmonic acid mediated signaling pathway [GO:0009867]; protein ubiquitination [GO:0016567]; SCF-dependent proteasomal ubiquitin-dependent protein catabolic process [GO:0031146]	19.2.2.12.3.2'	Protein homeostasis.ubiquitin-proteasome system.ubiquitin-fold protein conjugation.CULLIN-based E3 ubiquitin ligase activities.CUL1-based/SCF E3 ubiquitin ligase complexes.ASK-type linker component'
A8IZZ4	cre09.g396400	Bi-ubiquitin	-0.22	0.0396193	0.0683639	FALSE	5	FALSE	-0.42831	-0.0125	cytoplasm [GO:0005737]; nucleus [GO:0005634]; mRNA binding [GO:0003729]; protein tag [GO:0031386]; ubiquitin protein ligase binding [GO:0031625]; modification-dependent protein catabolic process [GO:0019941]; protein ubiquitination [GO:0016567]	19.2.2.3.1'	Protein homeostasis.ubiquitin-proteasome system.ubiquitin-fold protein conjugation.RUB conjugation (neddylation).RUB ubiquitin-fold protein'
A8HW56	cre06.g269950	Transitional endoplasmic reticulum ATPase	-0.19	0.00839536	0.0183809	FALSE	26	FALSE	-0.32434	-0.06004	cytosol [GO:0005829]; nucleus [GO:0005634]; VCP-NPL4-UFD1 AAA ATPase complex [GO:0034098]; ATP binding [GO:0005524]; ATP hydrolysis activity [GO:0016887]; polyubiquitin modification-dependent protein binding [GO:0031593]; autophagosome maturation [GO:0097352]; ER-associated misfolded protein catabolic process [GO:0071712]; mitotic spindle disassembly [GO:0051228]; retrograde protein transport, ER…	19.2.4.1.1'	Protein homeostasis.ubiquitin-proteasome system.membrane-associated protein degradation.CDC48-NPL4-UFD1 chaperone complex.platform ATPase component *(CDC48)'
A0A2K3DGW0	cre08.g366400	Ubiquitin receptor RAD23 (DNA repair protein RAD23)	0.06	0.3331	0.414928	FALSE	3	FALSE	-0.06908	0.186921	cytosol [GO:0005829]; nucleoplasm [GO:0005654]; damaged DNA binding [GO:0003684]; polyubiquitin modification-dependent protein binding [GO:0031593]; ubiquitin binding [GO:0043130]; nucleotide-excision repair [GO:0006289]; proteasome-mediated ubiquitin-dependent protein catabolic process [GO:0043161]	19.2.4.2.4.1'	Protein homeostasis.ubiquitin-proteasome system.membrane-associated protein degradation.ER-associated protein degradation (ERAD).delivery to proteasome.ubiquitin-proteasome shuttle factor *(RAD23)'
A8IRE2	cre17.g705400	Proteasome subunit alpha type	0.77	0.140139	0.195903	FALSE	5	TRUE	-0.29473	1.83129	cytoplasm [GO:0005737]; nucleus [GO:0005634]; proteasome core complex [GO:0005839]; proteasome core complex, alpha-subunit complex [GO:0019773]; proteasomal protein catabolic process [GO:0010498]; ubiquitin-dependent protein catabolic process [GO:0006511]	19.2.5.1.1.1'	Protein homeostasis.ubiquitin-proteasome system.26S proteasome.20S core particle.alpha-type components.alpha-type-1 component *(PAA)'
A8J6K9	cre17.g724350	Proteasome subunit alpha type	-0.06	0.892861	0.918494	FALSE	7	TRUE	-0.99496	0.877573	cytoplasm [GO:0005737]; nucleus [GO:0005634]; proteasome core complex [GO:0005839]; proteasome core complex, alpha-subunit complex [GO:0019773]; proteasomal protein catabolic process [GO:0010498]; proteasome-mediated ubiquitin-dependent protein catabolic process [GO:0043161]	19.2.5.1.1.5'	Protein homeostasis.ubiquitin-proteasome system.26S proteasome.20S core particle.alpha-type components.alpha-type-5 component *(PAE)'
A0A2K3CN11	cre26.g756797	Proteasome subunit beta	0.24	0.57598	0.642968	FALSE	3	TRUE	-0.6802	1.16343	nucleus [GO:0005634]; proteasome core complex [GO:0005839]; proteasome core complex, beta-subunit complex [GO:0019774]; proteasomal protein catabolic process [GO:0010498]	19.2.5.1.2.6'	Protein homeostasis.ubiquitin-proteasome system.26S proteasome.20S core particle.beta-type components.beta-type-6 component *(PBF)'
A8IHB3	cre07.g329700	Uncharacterized protein	-0.8	0.0611422	0.0965166	FALSE	6	TRUE	-1.65072	0.044499	cytoplasm [GO:0005737]; proteasome regulatory particle, base subcomplex [GO:0008540]; ATP binding [GO:0005524]; ATP hydrolysis activity [GO:0016887]; proteasome-activating activity [GO:0036402]; proteasome-mediated ubiquitin-dependent protein catabolic process [GO:0043161]	19.2.5.2.1.2'	Protein homeostasis.ubiquitin-proteasome system.26S proteasome.19S regulatory particle.base subcomplex.regulatory component *(RPT2)'
A8IR41	cre17.g710150	Uncharacterized protein	-1.95	3.76e-05	0.000167435	TRUE	6	TRUE	-2.60054	-1.29865	cytosolic proteasome complex [GO:0031597]; proteasome regulatory particle, base subcomplex [GO:0008540]; ATP binding [GO:0005524]; ATP hydrolysis activity [GO:0016887]; proteasome-activating activity [GO:0036402]; positive regulation of RNA polymerase II transcription preinitiation complex assembly [GO:0045899]; proteasome-mediated ubiquitin-dependent protein catabolic process [GO:0043161]; ubiqu…	19.2.5.2.1.4'	Protein homeostasis.ubiquitin-proteasome system.26S proteasome.19S regulatory particle.base subcomplex.regulatory component *(RPT4)'
A0A2K3CVU3	cre16.g676197	26S proteasome non-ATPase regulatory subunit 2 homolog	0.14	0.223345	0.294235	FALSE	7	TRUE	-0.09717	0.373068	nucleus [GO:0005634]; proteasome regulatory particle, base subcomplex [GO:0008540]; proteasome storage granule [GO:0034515]; enzyme regulator activity [GO:0030234]; proteasome-mediated ubiquitin-dependent protein catabolic process [GO:0043161]; regulation of protein catabolic process [GO:0042176]	19.2.5.2.1.7'	Protein homeostasis.ubiquitin-proteasome system.26S proteasome.19S regulatory particle.base subcomplex.regulatory component *(RPN1)'
A0A2K3CYU3	cre14.g632775	PCI domain-containing protein	0.03	0.957138	0.964314	FALSE	7	TRUE	-1.25485	1.31922	cytoplasm [GO:0005737]; nuclear proteasome complex [GO:0031595]; proteasome regulatory particle, lid subcomplex [GO:0008541]	19.2.5.2.2.2'	Protein homeostasis.ubiquitin-proteasome system.26S proteasome.19S regulatory particle.lid subcomplex.regulatory component *(RPN5)'
A8I274	cre02.g097650	Uncharacterized protein	-0.44	0.226178	0.297102	FALSE	8	TRUE	-1.20824	0.318396	proteasome regulatory particle, lid subcomplex [GO:0008541]; structural molecule activity [GO:0005198]; ubiquitin-dependent protein catabolic process [GO:0006511]	19.2.5.2.2.3'	Protein homeostasis.ubiquitin-proteasome system.26S proteasome.19S regulatory particle.lid subcomplex.regulatory component *(RPN6)'
A8J8V5	cre06.g278256	Uncharacterized protein	-0.93	0.00826179	0.0181254	FALSE	3	TRUE	-1.56519	-0.29187	proteasome complex [GO:0000502]; proteasome regulatory particle [GO:0005838]; metallopeptidase activity [GO:0008237]; proteasome-mediated ubiquitin-dependent protein catabolic process [GO:0043161]	19.2.5.2.2.5'	Protein homeostasis.ubiquitin-proteasome system.26S proteasome.19S regulatory particle.lid subcomplex.regulatory component *(RPN8)'
A0A2K3E5K0	cre01.g011500	MPN domain-containing protein	0.2	0.695729	0.757759	FALSE	4	TRUE	-0.90709	1.31239	proteasome regulatory particle, lid subcomplex [GO:0008541]; Lys63-specific deubiquitinase activity [GO:0061578]; metallopeptidase activity [GO:0008237]; proteasome binding [GO:0070628]; proteasome-mediated ubiquitin-dependent protein catabolic process [GO:0043161]; protein deubiquitination [GO:0016579]	19.2.5.2.2.7'	Protein homeostasis.ubiquitin-proteasome system.26S proteasome.19S regulatory particle.lid subcomplex.regulatory component *(RPN11)'
A0A2K3CPH2	cre17.g708300	PCI domain-containing protein	0.12	0.731536	0.78405	FALSE	6	TRUE	-0.65357	0.902657	nucleus [GO:0005634]; proteasome regulatory particle, lid subcomplex [GO:0008541]; proteasome-mediated ubiquitin-dependent protein catabolic process [GO:0043161]	19.2.5.2.2.8'	Protein homeostasis.ubiquitin-proteasome system.26S proteasome.19S regulatory particle.lid subcomplex.regulatory component *(RPN12)'
A0A2K3E132	cre02.g088400	PDZ domain-containing protein	2.56	0.00124317	0.00344436	TRUE	8	TRUE	1.2504	3.87592	serine-type endopeptidase activity [GO:0004252]; proteolysis [GO:0006508]	19.4.2.3'	Protein homeostasis.proteolysis.serine-type peptidase activities.DEG-type protease'
A0A2K3D3G2	cre12.g498500	PDZ domain-containing protein	2.13	0.000564634	0.00171464	TRUE	13	TRUE	1.14854	3.11241	serine-type endopeptidase activity [GO:0004252]; proteolysis [GO:0006508]	19.4.2.3'	Protein homeostasis.proteolysis.serine-type peptidase activities.DEG-type protease'
A0A2K3DAQ7	cre10.g444550	Peptidase_S49 domain-containing protein	3.15	1.58e-07	1.89e-06	TRUE	15	TRUE	2.55321	3.75542	peptidase activity [GO:0008233]; proteolysis [GO:0006508]	19.4.2.5'	Protein homeostasis.proteolysis.serine-type peptidase activities.S49-class plastidial protease *(SppA)'
A0A2K3CXW8	cre14.g619100	ATP-dependent Clp protease proteolytic subunit	0.91	0.0219315	0.0407192	FALSE	6	TRUE	0.159135	1.66752	endopeptidase Clp complex [GO:0009368]; plastid [GO:0009536]; ATP-dependent peptidase activity [GO:0004176]; ATPase binding [GO:0051117]; serine-type endopeptidase activity [GO:0004252]; protein quality control for misfolded or incompletely synthesized proteins [GO:0006515]	19.4.2.9.2'	Protein homeostasis.proteolysis.serine-type peptidase activities.chloroplast Clp-type protease complex.non-proteolytic core component *(ClpR)'
A8IH07	cre07.g331500	ATP-dependent Clp protease proteolytic subunit	0.26	0.525931	0.600824	FALSE	5	TRUE	-0.60887	1.12548	endopeptidase Clp complex [GO:0009368]; plastid [GO:0009536]; ATP-dependent peptidase activity [GO:0004176]; ATPase binding [GO:0051117]; serine-type endopeptidase activity [GO:0004252]; protein quality control for misfolded or incompletely synthesized proteins [GO:0006515]	19.4.2.9.2'	Protein homeostasis.proteolysis.serine-type peptidase activities.chloroplast Clp-type protease complex.non-proteolytic core component *(ClpR)'
A0A2K3DUQ0	cre04.g226850	Peptidase A1 domain-containing protein	-0.58	0.116917	0.167805	FALSE	3	TRUE	-1.32386	0.16921	aspartic-type endopeptidase activity [GO:0004190]; lipid metabolic process [GO:0006629]; proteolysis [GO:0006508]	19.4.3.1'	Protein homeostasis.proteolysis.aspartic-type peptidase activities.A1-class (Pepsin) protease'
A0A2K3CZS7	cre13.g572900	oligopeptidase A (EC 3.4.24.70)	2.13	0.00584857	0.013463	TRUE	18	TRUE	0.753561	3.51107	metal ion binding [GO:0046872]; metalloendopeptidase activity [GO:0004222]; proteolysis [GO:0006508]	19.4.5.1'	Protein homeostasis.proteolysis.metallopeptidase activities.M3-class (Thimet) metalloprotease'
A0A2K3E592	cre01.g007700	CYTOSOL_AP domain-containing protein	1.7	8.52e-10	3.84e-08	TRUE	10	FALSE	1.50577	1.90264	cytoplasm [GO:0005737]; manganese ion binding [GO:0030145]; metalloaminopeptidase activity [GO:0070006]; peptidase activity [GO:0008233]; proteolysis [GO:0006508]	19.4.5.6.1'	Protein homeostasis.proteolysis.metallopeptidase activities.aminopeptidase activities.M17-class leucyl aminopeptidase *(LAP)'
A8J633	cre12.g519350	Prohibitin	-0.52	0.173687	0.236347	FALSE	5	TRUE	-1.30072	0.265192	mitochondrial inner membrane [GO:0005743]; mitochondrion [GO:0005739]; mitochondrion organization [GO:0007005]	19.4.5.8.1.2.2'	Protein homeostasis.proteolysis.metallopeptidase activities.FtsH endopeptidase activities.FtsH mitochondrial protease complexes.m-AAA protease heterodimers.component *(PHB3/4)'
A0A2K3CV60	cre16.g679550	SERPIN domain-containing protein	-0.57	0.270233	0.347905	FALSE	7	TRUE	-1.64719	0.509026	extracellular space [GO:0005615]; serine-type endopeptidase inhibitor activity [GO:0004867]	19.4.6.1'	Protein homeostasis.proteolysis.protease inhibitor activities.Serpin protease inhibitor'
A0A2K3D5S6	cre12.g556600	Aldedh domain-containing protein	0.13	0.530835	0.60386	FALSE	3	TRUE	-0.32152	0.589669	lactaldehyde dehydrogenase activity [GO:0008911]	2.1.1.4.2'	Cellular respiration.glycolysis.cytosolic glycolysis.glyceraldehyde 3-phosphate dehydrogenase activities.NADP-dependent glyceraldehyde 3-phosphate dehydrogenase'
A8JH98	cre12.g513200	phosphopyruvate hydratase (EC 4.2.1.11)	-0.45	1.5e-06	1.17e-05	FALSE	18	FALSE	-0.55119	-0.33934	axonemal central pair projection [GO:1990718]; phosphopyruvate hydratase complex [GO:0000015]; magnesium ion binding [GO:0000287]; phosphopyruvate hydratase activity [GO:0004634]; glycolytic process [GO:0006096]	2.1.1.7'	Cellular respiration.glycolysis.cytosolic glycolysis.enolase'
A8IVR6	cre12.g533550	Pyruvate kinase (EC 2.7.1.40)	-1.11	0.0639921	0.100572	FALSE	7	TRUE	-2.2964	0.076489	cytoplasm [GO:0005737]; ATP binding [GO:0005524]; kinase activity [GO:0016301]; magnesium ion binding [GO:0000287]; potassium ion binding [GO:0030955]; pyruvate kinase activity [GO:0004743]; glycolytic process [GO:0006096]	2.1.1.8'	Cellular respiration.glycolysis.cytosolic glycolysis.pyruvate kinase'
A0A2K3DKC3	cre07.g337650	Pyruvate dehydrogenase E1 component subunit alpha (EC 1.2.4.1)	0.03	0.945117	0.957588	FALSE	5	TRUE	-0.81786	0.871991	intracellular membrane-bounded organelle [GO:0043231]; pyruvate dehydrogenase (acetyl-transferring) activity [GO:0004739]; acetyl-CoA biosynthetic process from pyruvate [GO:0006086]	2.2.1.1.1'	Cellular respiration.pyruvate oxidation.mitochondrial pyruvate dehydrogenase complex.component E1 heterodimer.subunit alpha'
A8JBC6_CHLRE	cre16.g677026	Pyruvate dehydrogenase E1 component subunit beta (EC 1.2.4.1)	-0.27	0.00057151	0.00173063	FALSE	8	FALSE	-0.39989	-0.1473	mitochondrial pyruvate dehydrogenase complex [GO:0005967]; pyruvate dehydrogenase (acetyl-transferring) activity [GO:0004739]; acetyl-CoA biosynthetic process from pyruvate [GO:0006086]	2.2.1.1.2'	Cellular respiration.pyruvate oxidation.mitochondrial pyruvate dehydrogenase complex.component E1 heterodimer.subunit beta'
A0A2K3DCF4	cre09.g386735	Acetyltransferase component of pyruvate dehydrogenase complex (EC 2.3.1.12)	-0.36	0.0538261	0.0876714	FALSE	8	TRUE	-0.72816	0.00705	cytoplasm [GO:0005737]; mitochondrion [GO:0005739]; pyruvate dehydrogenase complex [GO:0045254]; acetyltransferase activity [GO:0016407]; dihydrolipoyllysine-residue acetyltransferase activity [GO:0004742]; lipoic acid binding [GO:0031405]; pyruvate metabolic process [GO:0006090]	2.2.1.2'	Cellular respiration.pyruvate oxidation.mitochondrial pyruvate dehydrogenase complex.E2 component'
A8JHC9	cre12.g514750	Citrate synthase	0.1	0.154745	0.21327	FALSE	6	FALSE	-0.0443	0.245782	mitochondrial matrix [GO:0005759]; citrate (Si)-synthase activity [GO:0004108]; carbohydrate metabolic process [GO:0005975]; citrate metabolic process [GO:0006101]; tricarboxylic acid cycle [GO:0006099]	2.3.1'	Cellular respiration.tricarboxylic acid cycle.citrate synthase *(CSY4/5)'
A0A2K3E3Z0	cre02.g143250	Iso_dh domain-containing protein	-0.53	1.72e-06	1.28e-05	FALSE	12	FALSE	-0.65599	-0.40097	mitochondrion [GO:0005739]; isocitrate dehydrogenase (NAD+) activity [GO:0004449]; magnesium ion binding [GO:0000287]; NAD binding [GO:0051287]; isocitrate metabolic process [GO:0006102]; tricarboxylic acid cycle [GO:0006099]	2.3.3.1'	Cellular respiration.tricarboxylic acid cycle.isocitrate dehydrogenase heterodimer.catalytic component'
A0A2K3D581	cre12.g537200	oxoglutarate dehydrogenase (succinyl-transferring) (EC 1.2.4.2)	-2.15	0.000270962	0.000901808	TRUE	22	TRUE	-3.04677	-1.24392	mitochondrion [GO:0005739]; oxoglutarate dehydrogenase complex [GO:0045252]; oxoglutarate dehydrogenase (succinyl-transferring) activity [GO:0004591]; thiamine pyrophosphate binding [GO:0030976]; tricarboxylic acid cycle [GO:0006099]	2.3.4.1'	Cellular respiration.tricarboxylic acid cycle.2-oxoglutarate dehydrogenase complex.E1 component'
A8ITS8	cre07.g343700	dihydrolipoyllysine-residue succinyltransferase (EC 2.3.1.61)	-0.66	9.16e-05	0.000370127	FALSE	6	FALSE	-0.90374	-0.41627	mitochondrion [GO:0005739]; oxoglutarate dehydrogenase complex [GO:0045252]; dihydrolipoyllysine-residue succinyltransferase activity [GO:0004149]; L-lysine catabolic process to acetyl-CoA via saccharopine [GO:0033512]; tricarboxylic acid cycle [GO:0006099]	2.3.4.2'	Cellular respiration.tricarboxylic acid cycle.2-oxoglutarate dehydrogenase complex.E2 component'
A8IWJ8_CHLRE	cre03.g193850	Succinate--CoA ligase [ADP-forming] subunit alpha, mitochondrial (EC 6.2.1.5) (Succinyl-CoA synthetase subunit alpha) (SCS-alpha)	-1.5	0.0036153	0.00891388	TRUE	6	TRUE	-2.39709	-0.6018	mitochondrion [GO:0005739]; succinate-CoA ligase complex (ADP-forming) [GO:0009361]; nucleotide binding [GO:0000166]; succinate-CoA ligase (ADP-forming) activity [GO:0004775]; succinate-CoA ligase (GDP-forming) activity [GO:0004776]; tricarboxylic acid cycle [GO:0006099]	2.3.5.1'	Cellular respiration.tricarboxylic acid cycle.succinyl-CoA ligase heterodimer.subunit alpha'
A8IQ05_CHLRE	cre17.g703700	Succinate--CoA ligase [ADP-forming] subunit beta, mitochondrial (EC 6.2.1.5) (Succinyl-CoA synthetase beta chain) (SCS-beta)	-0.98	0.125719	0.179004	FALSE	10	TRUE	-2.27198	0.319837	mitochondrion [GO:0005739]; succinate-CoA ligase complex [GO:0042709]; ATP binding [GO:0005524]; magnesium ion binding [GO:0000287]; succinate-CoA ligase (ADP-forming) activity [GO:0004775]; succinyl-CoA metabolic process [GO:0006104]; tricarboxylic acid cycle [GO:0006099]	2.3.5.2'	Cellular respiration.tricarboxylic acid cycle.succinyl-CoA ligase heterodimer.subunit beta'
A8HP06	cre14.g619133	Succinate dehydrogenase [ubiquinone] flavoprotein subunit, mitochondrial (EC 1.3.5.1)	-0.28	0.000137548	0.000520647	FALSE	8	FALSE	-0.39306	-0.17361	mitochondrial respiratory chain complex II, succinate dehydrogenase complex (ubiquinone) [GO:0005749]; electron transfer activity [GO:0009055]; flavin adenine dinucleotide binding [GO:0050660]; succinate dehydrogenase (ubiquinone) activity [GO:0008177]; succinate dehydrogenase activity [GO:0000104]; mitochondrial electron transport, succinate to ubiquinone [GO:0006121]; tricarboxylic acid cycle […	2.3.6.1.1'	Cellular respiration.tricarboxylic acid cycle.succinate dehydrogenase complex.components.flavoprotein component *(SDH1)'
A8HX04	cre06.g264200	Succinate dehydrogenase [ubiquinone] iron-sulfur subunit, mitochondrial (EC 1.3.5.1)	-0.55	0.000380093	0.00119474	FALSE	5	TRUE	-0.79255	-0.30957	mitochondrial inner membrane [GO:0005743]; respiratory chain complex II [GO:0045273]; 2 iron, 2 sulfur cluster binding [GO:0051537]; 3 iron, 4 sulfur cluster binding [GO:0051538]; 4 iron, 4 sulfur cluster binding [GO:0051539]; electron transfer activity [GO:0009055]; metal ion binding [GO:0046872]; succinate dehydrogenase (ubiquinone) activity [GO:0008177]; aerobic respiration [GO:0009060]; respi…	2.3.6.1.2'	Cellular respiration.tricarboxylic acid cycle.succinate dehydrogenase complex.components.iron-sulphur component *(SDH2)'
A0A2K3D1P1	cre12.g483950	Malate dehydrogenase (EC 1.1.1.37)	-0.19	0.0566779	0.0910743	FALSE	12	FALSE	-0.39394	0.006537	cytoplasm [GO:0005737]; mitochondrion [GO:0005739]; L-malate dehydrogenase activity [GO:0030060]; malate metabolic process [GO:0006108]; tricarboxylic acid cycle [GO:0006099]	2.3.8'	Cellular respiration.tricarboxylic acid cycle.mitochondrial NAD-dependent malate dehydrogenase'
A8ICJ1	cre10.g422600	NADH dehydrogenase [ubiquinone] flavoprotein 1, mitochondrial (EC 7.1.1.2)	0.04	0.949647	0.958564	FALSE	6	TRUE	-1.21666	1.29032	mitochondrial respiratory chain complex I [GO:0005747]; 4 iron, 4 sulfur cluster binding [GO:0051539]; FMN binding [GO:0010181]; metal ion binding [GO:0046872]; NAD binding [GO:0051287]; NADH dehydrogenase (ubiquinone) activity [GO:0008137]; mitochondrial electron transport, NADH to ubiquinone [GO:0006120]	2.4.1.1.1'	Cellular respiration.oxidative phosphorylation.NADH dehydrogenase complex.module N (electron input).component *(NQO1/51kDa)'
A8IVJ7	cre12.g535950	NADH dehydrogenase [ubiquinone] iron-sulfur protein 1, mitochondrial	-1.05	0.0218201	0.0405824	TRUE	19	FALSE	-1.91592	-0.18385	membrane [GO:0016020]; 4 iron, 4 sulfur cluster binding [GO:0051539]; NADH dehydrogenase (ubiquinone) activity [GO:0008137]; ATP synthesis coupled electron transport [GO:0042773]	2.4.1.1.3'	Cellular respiration.oxidative phosphorylation.NADH dehydrogenase complex.module N (electron input).component *(NQO3/75kDa)'
Q6V9A8	cre09.g405850	NADH:ubiquinone oxidoreductase 49 kD subunit (EC 1.6.5.3)	-0.56	0.00812444	0.0178605	FALSE	6	TRUE	-0.94708	-0.17794	mitochondrial respiratory chain complex I [GO:0005747]; NAD binding [GO:0051287]; NADH dehydrogenase (ubiquinone) activity [GO:0008137]; quinone binding [GO:0048038]; mitochondrial electron transport, NADH to ubiquinone [GO:0006120]	2.4.1.2.1'	Cellular respiration.oxidative phosphorylation.NADH dehydrogenase complex.module Q (electron output).component *(NQO4/ND7)'
A8IHL3	cre07.g327400	Uncharacterized protein	-0.44	0.102197	0.14988	FALSE	9	TRUE	-0.99169	0.103928	mitochondrial respiratory chain complex I [GO:0005747]; NADH dehydrogenase (ubiquinone) activity [GO:0008137]	2.4.1.2.2'	Cellular respiration.oxidative phosphorylation.NADH dehydrogenase complex.module Q (electron output).component *(NQO5/ND9)'
Q6UKY3	cre13.g568800	Mitochondrial NADH:ubiquinone oxidoreductase 18 kDa subunit (EC 1.6.5.3)	-0.3	0.0763627	0.117435	FALSE	4	FALSE	-0.62981	0.037091	mitochondrial respiratory chain complex I [GO:0005747]; oxidoreductase activity [GO:0016491]; respiratory electron transport chain [GO:0022904]	2.4.1.4.1.4'	Cellular respiration.oxidative phosphorylation.NADH dehydrogenase complex.non-core modules.alpha subcomplex.component *(NDUFA5/B13)'
Q6V504	cre07.g333900	Putative NADH:ubiquinone oxidoreductase 12.5 kDa subunit	-0.32	0.448905	0.533229	FALSE	3	TRUE	-1.21316	0.574743	mitochondrial respiratory chain complex I [GO:0005747]; mitochondrial electron transport, NADH to ubiquinone [GO:0006120]	2.4.1.4.1.7'	Cellular respiration.oxidative phosphorylation.NADH dehydrogenase complex.non-core modules.alpha subcomplex.component *(NDUFA8/PGIV)'
Q6V506	cre10.g434450	Putative NADH:ubiquinone oxidoreductase 39 kDa subunit	-0.6	0.0581252	0.0932606	FALSE	5	TRUE	-1.22342	0.024485	mitochondrion [GO:0005739]; protein-containing complex binding [GO:0044877]; ubiquinone-6 biosynthetic process [GO:1901006]	2.4.1.4.1.8'	Cellular respiration.oxidative phosphorylation.NADH dehydrogenase complex.non-core modules.alpha subcomplex.component *(NDUFA9/39kDa)'
Q6S7R7	cre09.g415850	Mitochondrial NADH:ubiquinone oxidoreductase 32 kDa subunit (EC 1.6.5.3, EC 1.6.99.3) (Putative gamma carbonic anhydrase)	-0.49	0.163012	0.223233	FALSE	9	TRUE	-1.21496	0.231726	oxidoreductase activity [GO:0016491]	2.4.1.4.10.1'	Cellular respiration.oxidative phosphorylation.NADH dehydrogenase complex.non-core modules.carbonic anhydrase module.component *(CA)'
A8JFK6	cre06.g293850	Gamma carbonic anhydrase	-0.6	0.089636	0.134392	FALSE	6	TRUE	-1.31858	0.110125		2.4.1.4.10.2'	Cellular respiration.oxidative phosphorylation.NADH dehydrogenase complex.non-core modules.carbonic anhydrase module.component *(CAL)'
A0A2K3DVF5	cre03.g146247	NADH dehydrogenase [ubiquinone] iron-sulfur protein 4, mitochondrial	-0.22	0.581685	0.648663	FALSE	7	TRUE	-1.09381	0.644954	mitochondrial respiratory chain complex I [GO:0005747]; electron transport chain [GO:0022900]	2.4.1.4.3'	Cellular respiration.oxidative phosphorylation.NADH dehydrogenase complex.non-core modules.component *(NDUFS4/18kDa)'
Q6UP30	cre03.g178250	NADH:ubiquinone oxidoreductase 13 kD-like subunit (EC 1.6.5.3, EC 1.6.99.3)	0.08	0.920752	0.939989	FALSE	3	TRUE	-1.6241	1.78178	mitochondrial respiratory chain complex I [GO:0005747]; oxidoreductase activity [GO:0016491]; mitochondrial electron transport, NADH to ubiquinone [GO:0006120]	2.4.1.4.5'	Cellular respiration.oxidative phosphorylation.NADH dehydrogenase complex.non-core modules.component *(NDUFS6/13kDa)'
A0A2K3CWA6	cre16.g691552	NADH:ubiquinone reductase (non-electrogenic) (EC 1.6.5.9)	0.12	0.821715	0.860958	FALSE	4	TRUE	-1.02476	1.26512	mitochondrion [GO:0005739]; peroxisome [GO:0005777]; NADH dehydrogenase activity [GO:0003954]; NADH oxidation [GO:0006116]	2.4.2.1.1'	Cellular respiration.oxidative phosphorylation.alternative NAD(P)H dehydrogenase activities.type-II NAD(P)H dehydrogenase activities.NAD(P)H dehydrogenase *(NDA)'
A0A2K3CND7	cre19.g750547	NADH:ubiquinone reductase (non-electrogenic) (EC 1.6.5.9)	0.36	0.000208792	0.0007335	FALSE	16	FALSE	0.214929	0.510008	mitochondrial inner membrane [GO:0005743]; peroxisome [GO:0005777]; calcium ion binding [GO:0005509]; NADH dehydrogenase activity [GO:0003954]; NADH oxidation [GO:0006116]	2.4.2.1.2'	Cellular respiration.oxidative phosphorylation.alternative NAD(P)H dehydrogenase activities.type-II NAD(P)H dehydrogenase activities.NAD(P)H dehydrogenase *(NDB)'
A8J1X0	cre06.g278750	Uncoupling protein	-0.94	0.0445817	0.0750006	FALSE	12	TRUE	-1.85717	-0.02718	mitochondrial membrane [GO:0031966]; oxidative phosphorylation uncoupler activity [GO:0017077]; transmembrane transporter activity [GO:0022857]; mitochondrial transmembrane transport [GO:1990542]; mitochondrial transport [GO:0006839]	2.4.2.3'	Cellular respiration.oxidative phosphorylation.alternative NAD(P)H dehydrogenase activities.mitochondrial uncoupling protein *(PUMP)'
A8J5P7	cre12.g523850	Mitochondrial processing peptidase	-0.25	0.0152982	0.029901	FALSE	15	FALSE	-0.43906	-0.05764	mitochondrion [GO:0005739]; metal ion binding [GO:0046872]	2.4.3.1.2'	Cellular respiration.oxidative phosphorylation.cytochrome c reductase complex.core subcomplex.subunit beta *(QCR1)'
Q9FQ96	cre15.g638500	Cytochrome c1 (EC 1.10.2.2)	-0.75	0.203458	0.272036	FALSE	7	TRUE	-1.97949	0.472292	mitochondrial respiratory chain complex III [GO:0005750]; electron transfer activity [GO:0009055]; heme binding [GO:0020037]; metal ion binding [GO:0046872]; mitochondrial electron transport, ubiquinol to cytochrome c [GO:0006122]	2.4.3.3'	Cellular respiration.oxidative phosphorylation.cytochrome c reductase complex.apocytochrome c1 component'
A8HX89	cre06.g262700	Cytochrome b-c1 complex subunit 7	-0.33	0.00455502	0.0108573	FALSE	6	FALSE	-0.53103	-0.12422	mitochondrial respiratory chain complex III [GO:0005750]; mitochondrial electron transport, ubiquinol to cytochrome c [GO:0006122]	2.4.3.6'	Cellular respiration.oxidative phosphorylation.cytochrome c reductase complex.component *(QCR7)'
A8JC51	cre11.g468950	Complex III subunit 9	-0.39	0.00149271	0.00407276	FALSE	3	FALSE	-0.59729	-0.18583	mitochondrial respiratory chain complex III [GO:0005750]; oxidoreductase activity [GO:0016491]; mitochondrial electron transport, ubiquinol to cytochrome c [GO:0006122]	2.4.3.8'	Cellular respiration.oxidative phosphorylation.cytochrome c reductase complex.component *(QCR9)'
A8J5T0	cre12.g522600	Uncharacterized protein	0.25	0.0106153	0.0221358	FALSE	5	FALSE	0.070068	0.425027	mitochondrial intermembrane space [GO:0005758]; respirasome [GO:0070469]; electron transfer activity [GO:0009055]; heme binding [GO:0020037]; metal ion binding [GO:0046872]; gibberellic acid homeostasis [GO:0010336]; mitochondrial electron transport, cytochrome c to oxygen [GO:0006123]; mitochondrial electron transport, ubiquinol to cytochrome c [GO:0006122]	2.4.4.1'	Cellular respiration.oxidative phosphorylation.cytochrome c.cytochrome c protein'
A8J7H8	cre03.g157700	Cytochrome c oxidase subunit IV	-0.97	0.0409881	0.0703868	FALSE	3	TRUE	-1.89996	-0.04759		2.4.5.1.5'	Cellular respiration.oxidative phosphorylation.cytochrome c oxidase complex.core components.component *(COX5c)'
A8IN92	cre06.g304350	Cytochrome c oxidase subunit 6b-1	-0.31	0.000215222	0.000751181	FALSE	5	FALSE	-0.43545	-0.18285	mitochondrion [GO:0005739]; respiratory chain complex IV [GO:0045277]	2.4.5.1.7'	Cellular respiration.oxidative phosphorylation.cytochrome c oxidase complex.core components.component *(COX6b)'
A0A2K3E242	cre02.g097550	Transcriptional regulatory protein	0.59	2.99e-06	1.96e-05	FALSE	5	FALSE	0.437007	0.73645		2.4.5.4.1'	Cellular respiration.oxidative phosphorylation.cytochrome c oxidase complex.regulation.translational activator *(TACO) of COX1'
Q96550	cre02.g116750	ATP synthase subunit alpha	-0.31	3.34e-05	0.000152227	FALSE	29	FALSE	-0.40809	-0.20578	proton-transporting ATP synthase complex, catalytic core F(1) [GO:0045261]; ADP binding [GO:0043531]; ATP binding [GO:0005524]; hydrolase activity [GO:0016787]; proton-transporting ATP synthase activity, rotational mechanism [GO:0046933]; proton motive force-driven ATP synthesis [GO:0015986]	2.4.6.2.1'	Cellular respiration.oxidative phosphorylation.ATP synthase complex.peripheral MF1 subcomplex.subunit alpha'
A8IQU3	cre17.g698000	ATP synthase subunit beta (EC 7.1.2.2)	-0.22	0.00286541	0.0072478	FALSE	24	FALSE	-0.35345	-0.0946	mitochondrial proton-transporting ATP synthase complex [GO:0005753]; proton-transporting ATP synthase complex, catalytic core F(1) [GO:0045261]; ATP binding [GO:0005524]; proton-transporting ATP synthase activity, rotational mechanism [GO:0046933]; proton-transporting ATPase activity, rotational mechanism [GO:0046961]; proton motive force-driven mitochondrial ATP synthesis [GO:0042776]	2.4.6.2.2'	Cellular respiration.oxidative phosphorylation.ATP synthase complex.peripheral MF1 subcomplex.subunit beta'
A8JDV9	cre15.g635850	ATP synthase subunit gamma	-0.39	1.12e-05	5.99e-05	FALSE	8	FALSE	-0.50675	-0.27717	proton-transporting ATP synthase complex, catalytic core F(1) [GO:0045261]; proton-transporting ATP synthase activity, rotational mechanism [GO:0046933]	2.4.6.2.3'	Cellular respiration.oxidative phosphorylation.ATP synthase complex.peripheral MF1 subcomplex.subunit gamma'
A8J3U9	cre16.g680000	ATP synthase subunit O, mitochondrial	-0.41	0.000340228	0.0010853	FALSE	10	FALSE	-0.59177	-0.23462	mitochondrial proton-transporting ATP synthase, stator stalk [GO:0000274]; proton-transporting ATP synthase complex, catalytic core F(1) [GO:0045261]; proton-transporting ATP synthase activity, rotational mechanism [GO:0046933]; proton motive force-driven ATP synthesis [GO:0015986]; proton motive force-driven mitochondrial ATP synthesis [GO:0042776]	2.4.6.2.4'	Cellular respiration.oxidative phosphorylation.ATP synthase complex.peripheral MF1 subcomplex.subunit delta *(OSCP)'
A8J9X1	cre11.g467707	Uncharacterized protein	-0.24	0.000131245	0.000502095	FALSE	7	FALSE	-0.33091	-0.1469	mitochondrial proton-transporting ATP synthase complex, catalytic sector F(1) [GO:0000275]; proton-transporting ATP synthase activity, rotational mechanism [GO:0046933]; proton motive force-driven ATP synthesis [GO:0015986]	2.4.6.2.5'	Cellular respiration.oxidative phosphorylation.ATP synthase complex.peripheral MF1 subcomplex.subunit delta_'
A8ICT4	cre10.g420700	Mitochondrial ATP synthase epsilon chain	-1.42	0.0600398	0.0951959	FALSE	3	TRUE	-2.91067	0.071159	mitochondrial inner membrane [GO:0005743]; mitochondrial proton-transporting ATP synthase complex, catalytic sector F(1) [GO:0000275]; proton-transporting ATP synthase activity, rotational mechanism [GO:0046933]; proton motive force-driven mitochondrial ATP synthesis [GO:0042776]	2.4.6.2.6'	Cellular respiration.oxidative phosphorylation.ATP synthase complex.peripheral MF1 subcomplex.subunit epsilon'
Q540H1	cre04.g216850	Tubulin alpha chain	-0.6	0.000183813	0.000658663	FALSE	18	FALSE	-0.84539	-0.36158	cytoplasm [GO:0005737]; microtubule [GO:0005874]; GTP binding [GO:0005525]; structural constituent of cytoskeleton [GO:0005200]; microtubule cytoskeleton organization [GO:0000226]; mitotic cell cycle [GO:0000278]	20.1.1.1'	Cytoskeleton organisation.microtubular network.alpha-beta-Tubulin heterodimer.alpha-Tubulin component *(TUA)'
A8IXZ0	cre12.g542250	Tubulin beta chain	-0.49	0.000152707	0.000571681	FALSE	22	FALSE	-0.68159	-0.29765	cytoplasm [GO:0005737]; microtubule [GO:0005874]; GTP binding [GO:0005525]; GTPase activity [GO:0003924]; structural constituent of cytoskeleton [GO:0005200]; microtubule cytoskeleton organization [GO:0000226]; mitotic cell cycle [GO:0000278]	20.1.1.2'	Cytoskeleton organisation.microtubular network.alpha-beta-Tubulin heterodimer.beta-Tubulin component *(TUB)'
A0A2K3DNX1	cre06.g278125	Kinesin-like calmodulin-binding protein	-0.61	0.00725752	0.0162138	FALSE	12	TRUE	-1.01575	-0.20035	cytoplasm [GO:0005737]; kinesin complex [GO:0005871]; microtubule [GO:0005874]; ATP binding [GO:0005524]; ATP hydrolysis activity [GO:0016887]; microtubule binding [GO:0008017]; microtubule motor activity [GO:0003777]; microtubule-based movement [GO:0007018]	20.1.3.12'	Cytoskeleton organisation.microtubular network.Kinesin microtubule-based motor protein activities.Kinesin-14-type motor protein'
A8J1M5	cre09.g403800	DHC_N1 domain-containing protein	-0.19	0.536026	0.608478	FALSE	7	TRUE	-0.83196	0.457396	axoneme [GO:0005930]; dynein complex [GO:0030286]; microtubule [GO:0005874]; motile cilium [GO:0031514]; ATP binding [GO:0005524]; dynein intermediate chain binding [GO:0045505]; dynein light intermediate chain binding [GO:0051959]; minus-end-directed microtubule motor activity [GO:0008569]; cell projection organization [GO:0030030]; microtubule-based movement [GO:0007018]	20.1.4.1'	Cytoskeleton organisation.microtubular network.Dynein-like microtubule-based motor protein complex.heavy chain'
A0A2K3DV97	cre03.g145127	PLD phosphodiesterase domain-containing protein	-0.26	0.400729	0.487312	FALSE	7	TRUE	-0.91303	0.393638	axoneme [GO:0005930]; dynein complex [GO:0030286]; microtubule [GO:0005874]; motile cilium [GO:0031514]; ATP binding [GO:0005524]; catalytic activity [GO:0003824]; dynein intermediate chain binding [GO:0045505]; dynein light intermediate chain binding [GO:0051959]; minus-end-directed microtubule motor activity [GO:0008569]; cell projection organization [GO:0030030]; microtubule-based movement [GO…	20.1.4.1'	Cytoskeleton organisation.microtubular network.Dynein-like microtubule-based motor protein complex.heavy chain'
A8J0A0	cre09.g394065	SAP domain-containing protein	-0.23	0.716394	0.775476	FALSE	3	TRUE	-1.55895	1.10697	cortical microtubule, transverse to long axis [GO:0010005]; cortical microtubule organization [GO:0043622]	20.1.5.1.4'	Cytoskeleton organisation.microtubular network.microtubule dynamics.microtubule plus-end control.regulatory protein *(SPR1)'
A8JAV1	cre13.g603700	Actin	-0.6	2.19e-07	2.43e-06	FALSE	14	FALSE	-0.72015	-0.48339		20.2.1'	Cytoskeleton organisation.microfilament network.actin filament protein'
Q94KS3	cre10.g427250	Profilin	-0.51	0.326812	0.407567	FALSE	3	TRUE	-1.60152	0.582418	cell cortex [GO:0005938]; cytoskeleton [GO:0005856]; actin monomer binding [GO:0003785]; sequestering of actin monomers [GO:0042989]	20.2.2.3'	Cytoskeleton organisation.microfilament network.actin polymerisation.profilin actin nucleation protein'
A0A2K3D9U2	cre10.g430501	PB1 domain-containing protein	-0.13	0.217774	0.287955	FALSE	16	FALSE	-0.34343	0.087381	chloroplast [GO:0009507]	20.2.4.5'	Cytoskeleton organisation.microfilament network.myosin microfilament-based motor protein activities.myosin adaptor protein *(MadB)'
A8IIP9	cre10.g439100	T-complex protein 1 subunit alpha (CCT-alpha)	-0.93	0.129736	0.183993	FALSE	7	TRUE	-2.18049	0.319479	chaperonin-containing T-complex [GO:0005832]; ATP binding [GO:0005524]; ATP hydrolysis activity [GO:0016887]; ATP-dependent protein folding chaperone [GO:0140662]; unfolded protein binding [GO:0051082]; protein folding [GO:0006457]	20.3.1.1'	Cytoskeleton organisation.actin and tubulin folding.TRiC/CCT chaperonin folding complex.subunit alpha *(CCT1)'
A0A2K3DG23	cre09.g416750	CCT-beta	-1.2	0.000281774	0.000929163	TRUE	12	TRUE	-1.71194	-0.6955	chaperonin-containing T-complex [GO:0005832]; ATP binding [GO:0005524]; ATP hydrolysis activity [GO:0016887]; ATP-dependent protein folding chaperone [GO:0140662]; unfolded protein binding [GO:0051082]; protein folding [GO:0006457]	20.3.1.2'	Cytoskeleton organisation.actin and tubulin folding.TRiC/CCT chaperonin folding complex.subunit beta *(CCT2)'
A8II42	cre10.g443250	T-complex protein 1 subunit gamma	-1.42	0.00630089	0.0143655	TRUE	11	TRUE	-2.34513	-0.48944	chaperonin-containing T-complex [GO:0005832]; ATP binding [GO:0005524]; ATP hydrolysis activity [GO:0016887]; ATP-dependent protein folding chaperone [GO:0140662]; unfolded protein binding [GO:0051082]; protein folding [GO:0006457]	20.3.1.3'	Cytoskeleton organisation.actin and tubulin folding.TRiC/CCT chaperonin folding complex.subunit gamma *(CCT3)'
A0A2K3DSK9	cre05.g234639	T-complex protein 1 subunit delta	-0.87	0.148612	0.205874	FALSE	6	TRUE	-2.10555	0.362695	chaperonin-containing T-complex [GO:0005832]; ATP binding [GO:0005524]; ATP hydrolysis activity [GO:0016887]; ATP-dependent protein folding chaperone [GO:0140662]; unfolded protein binding [GO:0051082]; protein folding [GO:0006457]	20.3.1.4'	Cytoskeleton organisation.actin and tubulin folding.TRiC/CCT chaperonin folding complex.subunit delta *(CCT4)'
A8J7J2	cre03.g156750	T-complex protein 1 subunit epsilon (CCT-epsilon)	-1.02	0.114036	0.164108	FALSE	9	TRUE	-2.31837	0.286208	chaperonin-containing T-complex [GO:0005832]; ATP binding [GO:0005524]; ATP hydrolysis activity [GO:0016887]; ATP-dependent protein folding chaperone [GO:0140662]; unfolded protein binding [GO:0051082]; protein folding [GO:0006457]	20.3.1.5'	Cytoskeleton organisation.actin and tubulin folding.TRiC/CCT chaperonin folding complex.subunit epsilon *(CCT5)'
A0A2K3DD34	cre09.g397200	T-complex protein 1 subunit zeta	-0.36	0.505374	0.584797	FALSE	3	TRUE	-1.51457	0.792254	chaperonin-containing T-complex [GO:0005832]; ATP binding [GO:0005524]; ATP hydrolysis activity [GO:0016887]; ATP-dependent protein folding chaperone [GO:0140662]; unfolded protein binding [GO:0051082]; protein folding [GO:0006457]	20.3.1.6'	Cytoskeleton organisation.actin and tubulin folding.TRiC/CCT chaperonin folding complex.subunit zeta *(CCT6)'
A0A2K3E6E9	cre01.g026550	CCT-eta	-1.08	0.000690179	0.00204392	TRUE	9	TRUE	-1.58361	-0.5664	chaperonin-containing T-complex [GO:0005832]; ATP binding [GO:0005524]; ATP hydrolysis activity [GO:0016887]; ATP-dependent protein folding chaperone [GO:0140662]; unfolded protein binding [GO:0051082]; protein folding [GO:0006457]	20.3.1.7'	Cytoskeleton organisation.actin and tubulin folding.TRiC/CCT chaperonin folding complex.subunit eta *(CCT7)'
A8IF08	cre03.g168450	CCT-theta	-0.63	1.21e-05	6.33e-05	FALSE	12	FALSE	-0.82224	-0.44747	chaperonin-containing T-complex [GO:0005832]; ATP binding [GO:0005524]; ATP hydrolysis activity [GO:0016887]; ATP-dependent protein folding chaperone [GO:0140662]; unfolded protein binding [GO:0051082]; protein folding [GO:0006457]	20.3.1.8'	Cytoskeleton organisation.actin and tubulin folding.TRiC/CCT chaperonin folding complex.subunit theta *(CCT8)'
A0A140CTI1	cre04.g218250	ADP ribosylation factor-like 3	-1.04	0.0104887	0.0221358	TRUE	7	TRUE	-1.7853	-0.29621	cytoplasm [GO:0005737]; microtubule cytoskeleton [GO:0015630]; GTP binding [GO:0005525]; GTPase activity [GO:0003924]; cilium assembly [GO:0060271]	20.3.3.2'	Cytoskeleton organisation.actin and tubulin folding.post-CCT Tubulin folding pathway.tubulin folding cofactor *(ARL2)'
A8J5T5	cre12.g522450	WD_REPEATS_REGION domain-containing protein	-1	0.0194526	0.0369462	TRUE	5	TRUE	-1.80643	-0.19456	COPII vesicle coat [GO:0030127]; endoplasmic reticulum exit site [GO:0070971]; endoplasmic reticulum membrane [GO:0005789]; structural molecule activity [GO:0005198]; COPII-coated vesicle cargo loading [GO:0090110]; endoplasmic reticulum organization [GO:0007029]; intracellular protein transport [GO:0006886]	22.1.1.1.2'	Vesicle trafficking.anterograde trafficking.Coat protein II (COPII) coatomer machinery.coat protein complex.scaffold component *(Sec31)'
A8JH39	cre03.g180850	Protein transport protein SEC23	0.21	0.431025	0.516557	FALSE	2	TRUE	-0.35056	0.765387	COPII vesicle coat [GO:0030127]; endoplasmic reticulum exit site [GO:0070971]; endoplasmic reticulum membrane [GO:0005789]; GTPase activator activity [GO:0005096]; zinc ion binding [GO:0008270]; COPII-coated vesicle cargo loading [GO:0090110]; intracellular protein transport [GO:0006886]	22.1.1.1.3.1'	Vesicle trafficking.anterograde trafficking.Coat protein II (COPII) coatomer machinery.coat protein complex.Sec23/24 cargo adaptor subcomplex.component *(Sec23)'
A0A2K3E191	cre02.g091150	Protein transport protein Sec24-like CEF	0.47	0.0991469	0.146004	FALSE	2	TRUE	-0.10389	1.04113	COPII vesicle coat [GO:0030127]; endoplasmic reticulum exit site [GO:0070971]; SNARE binding [GO:0000149]; zinc ion binding [GO:0008270]; COPII-coated vesicle cargo loading [GO:0090110]; intracellular protein transport [GO:0006886]	22.1.1.1.3.2'	Vesicle trafficking.anterograde trafficking.Coat protein II (COPII) coatomer machinery.coat protein complex.Sec23/24 cargo adaptor subcomplex.component *(Sec24)'
A8JC30	cre11.g468300	GTP-binding protein SAR1A	-0.85	0.0444308	0.0748638	FALSE	8	TRUE	-1.67887	-0.02528	COPII vesicle coat [GO:0030127]; endoplasmic reticulum exit site [GO:0070971]; Golgi apparatus [GO:0005794]; GTP binding [GO:0005525]; GTPase activity [GO:0003924]; endoplasmic reticulum to Golgi vesicle-mediated transport [GO:0006888]; intracellular protein transport [GO:0006886]; membrane organization [GO:0061024]; positive regulation of protein exit from endoplasmic reticulum [GO:0070863]; reg…	22.1.1.2.1'	Vesicle trafficking.anterograde trafficking.Coat protein II (COPII) coatomer machinery.coat protein recruiting.small GTPase *(Sar1)'
A0A2K3CZA0	cre13.g565850	Coatomer subunit alpha	-1.29	0.00261951	0.00668876	TRUE	21	TRUE	-2.01752	-0.55256	COPI vesicle coat [GO:0030126]; Golgi membrane [GO:0000139]; structural molecule activity [GO:0005198]; endoplasmic reticulum to Golgi vesicle-mediated transport [GO:0006888]; intra-Golgi vesicle-mediated transport [GO:0006891]; intracellular protein transport [GO:0006886]; retrograde vesicle-mediated transport, Golgi to endoplasmic reticulum [GO:0006890]	22.2.1.1.1'	Vesicle trafficking.retrograde trafficking.Coat protein I (COPI) coatomer machinery.coat protein complex.subunit alpha'
A8JGS8	cre02.g118500	Coatomer subunit beta'	-0.83	0.0150974	0.0297248	FALSE	7	TRUE	-1.46418	-0.19407	COPI vesicle coat [GO:0030126]; Golgi membrane [GO:0000139]; structural molecule activity [GO:0005198]; endoplasmic reticulum to Golgi vesicle-mediated transport [GO:0006888]; intra-Golgi vesicle-mediated transport [GO:0006891]; intracellular protein transport [GO:0006886]; retrograde vesicle-mediated transport, Golgi to endoplasmic reticulum [GO:0006890]	22.2.1.1.2'	Vesicle trafficking.retrograde trafficking.Coat protein I (COPI) coatomer machinery.coat protein complex.subunit beta2'
A8IWB5	cre13.g592450	Coatomer subunit epsilon	-0.66	0.226351	0.297102	FALSE	4	TRUE	-1.79939	0.474506	chloroplast [GO:0009507]; COPI vesicle coat [GO:0030126]; Golgi membrane [GO:0000139]; structural molecule activity [GO:0005198]; endoplasmic reticulum to Golgi vesicle-mediated transport [GO:0006888]; intra-Golgi vesicle-mediated transport [GO:0006891]; protein transport [GO:0015031]; retrograde vesicle-mediated transport, Golgi to endoplasmic reticulum [GO:0006890]	22.2.1.1.3'	Vesicle trafficking.retrograde trafficking.Coat protein I (COPI) coatomer machinery.coat protein complex.subunit epsilon'
A0A2K3DTG4	cre04.g217921	Coatomer subunit beta (Beta-coat protein)	-0.65	0.000161225	0.000591019	FALSE	15	FALSE	-0.90239	-0.39172	COPI vesicle coat [GO:0030126]; Golgi membrane [GO:0000139]; structural molecule activity [GO:0005198]; endoplasmic reticulum to Golgi vesicle-mediated transport [GO:0006888]; intra-Golgi vesicle-mediated transport [GO:0006891]; intracellular protein transport [GO:0006886]	22.2.1.1.4.1'	Vesicle trafficking.retrograde trafficking.Coat protein I (COPI) coatomer machinery.coat protein complex.cargo adaptor F-subcomplex.subunit beta'
A0A2K3DRN1	cre06.g310750	Coatomer subunit gamma	-0.78	0.0989036	0.145846	FALSE	12	TRUE	-1.73738	0.172664	COPI vesicle coat [GO:0030126]; endoplasmic reticulum [GO:0005783]; endoplasmic reticulum-Golgi intermediate compartment [GO:0005793]; Golgi membrane [GO:0000139]; structural molecule activity [GO:0005198]; endoplasmic reticulum to Golgi vesicle-mediated transport [GO:0006888]; intra-Golgi vesicle-mediated transport [GO:0006891]; intracellular protein transport [GO:0006886]; protein secretion [GO…	22.2.1.1.4.2'	Vesicle trafficking.retrograde trafficking.Coat protein I (COPI) coatomer machinery.coat protein complex.cargo adaptor F-subcomplex.subunit gamma'
A8I901	cre02.g089100	Coatomer subunit delta	0.34	0.610736	0.67615	FALSE	5	TRUE	-1.09266	1.7762	COPI vesicle coat [GO:0030126]; Golgi membrane [GO:0000139]; endoplasmic reticulum to Golgi vesicle-mediated transport [GO:0006888]; Golgi localization [GO:0051645]; protein transport [GO:0015031]; retrograde vesicle-mediated transport, Golgi to endoplasmic reticulum [GO:0006890]	22.2.1.1.4.3'	Vesicle trafficking.retrograde trafficking.Coat protein I (COPI) coatomer machinery.coat protein complex.cargo adaptor F-subcomplex.subunit delta'
A8IL29	cre02.g142687	ADP-ribosylation factor	-0.09	0.3705	0.456752	FALSE	8	FALSE	-0.3085	0.124612	Golgi apparatus [GO:0005794]; GTP binding [GO:0005525]; GTPase activity [GO:0003924]; intracellular protein transport [GO:0006886]; vesicle-mediated transport [GO:0016192]	22.2.1.2.1.1'	Vesicle trafficking.retrograde trafficking.Coat protein I (COPI) coatomer machinery.coat protein recruiting.ARF-GTPase activities.ARF-GTPase *(ARF1)'
A8JGY8	cre12.g557250	Dynamin_N domain-containing protein	-0.4	0.439015	0.523797	FALSE	4	TRUE	-1.49654	0.695982	membrane [GO:0016020]; endocytosis [GO:0006897]; endosomal transport [GO:0016197]	22.3.3.1'	Vesicle trafficking.endocytic trafficking.endocytic recycling.regulatory protein *(EHD)'
A0A2K3DMQ6	cre06.g260950	EH domain-containing protein 2	-0.44	0.386177	0.474446	FALSE	4	TRUE	-1.52695	0.638407	intracellular membrane-bounded organelle [GO:0043231]; plasma membrane [GO:0005886]; GTP binding [GO:0005525]; metal ion binding [GO:0046872]; endocytosis [GO:0006897]; endosomal transport [GO:0016197]	22.3.3.1'	Vesicle trafficking.endocytic trafficking.endocytic recycling.regulatory protein *(EHD)'
A0A2K3D297	cre12.g488850	Alpha_adaptinC2 domain-containing protein	0.56	0.106818	0.155385	FALSE	5	TRUE	-0.14046	1.2516	clathrin coat [GO:0030118]; intracellular protein transport [GO:0006886]; vesicle-mediated transport [GO:0016192]	22.3.4.1.1'	Vesicle trafficking.endocytic trafficking.clathrin-dependent machinery.AP-2 cargo adaptor complex.large subunit alpha *(AP2A)'
A0A2K3D8H2	cre11.g478156	B2-adapt-app_C domain-containing protein	0.28	0.66739	0.731339	FALSE	8	TRUE	-1.09952	1.65203	clathrin adaptor complex [GO:0030131]; intracellular protein transport [GO:0006886]; vesicle-mediated transport [GO:0016192]	22.3.4.1.2'	Vesicle trafficking.endocytic trafficking.clathrin-dependent machinery.AP-2 cargo adaptor complex.large subunit beta *(AP1/2B)'
A0A2K3D9L7	cre10.g427700	RNA helicase (EC 3.6.4.13)	-0.75	9.1e-07	7.82e-06	FALSE	13	FALSE	-0.91832	-0.57935	nucleus [GO:0005634]; ATP binding [GO:0005524]; hydrolase activity [GO:0016787]; RNA binding [GO:0003723]; RNA helicase activity [GO:0003724]	22.4.4.2'	Vesicle trafficking.exocytic trafficking.cross-kingdom extracellular vesicle trafficking.sRNA cargo-loading helicase *(RH11/37)'
A0A2K3E2B8	cre02.g101400	Clathrin heavy chain	-0.61	0.017312	0.0334118	FALSE	32	FALSE	-1.09527	-0.13067	clathrin coat of coated pit [GO:0030132]; clathrin coat of trans-Golgi network vesicle [GO:0030130]; clathrin complex [GO:0071439]; clathrin light chain binding [GO:0032051]; structural molecule activity [GO:0005198]; intracellular protein transport [GO:0006886]; receptor-mediated endocytosis [GO:0006898]	22.5.1.1.1'	Vesicle trafficking.multi-pathway trafficking regulation.clathrin coated vesicle (CCV) machinery.clathrin triskelion structure.heavy chain'
A8IRT2	cre03.g189250	Rab GTPase	-0.17	0.780615	0.823514	FALSE	6	TRUE	-1.45159	1.11801	endosome [GO:0005768]; GTP binding [GO:0005525]; GTPase activity [GO:0003924]; vesicle-mediated transport [GO:0016192]	22.5.2.1.1'	Vesicle trafficking.multi-pathway trafficking regulation.vesicle tethering.RAB-GTPase activities.A-class RAB GTPase'
A8J195	cre09.g390763	Rab2/RabB-family small GTPase	-0.71	0.0705735	0.109951	FALSE	8	TRUE	-1.49887	0.070878	Golgi apparatus [GO:0005794]; GTP binding [GO:0005525]; GTPase activity [GO:0003924]; vesicle-mediated transport [GO:0016192]	22.5.2.1.2'	Vesicle trafficking.multi-pathway trafficking regulation.vesicle tethering.RAB-GTPase activities.B-class RAB GTPase'
A8JHQ7	cre12.g560150	GTP-binding protein ypt1	0.42	0.503982	0.583911	FALSE	8	TRUE	-0.9268	1.77589	GTP binding [GO:0005525]; GTPase activity [GO:0003924]; intracellular protein transport [GO:0006886]	22.5.2.1.4'	Vesicle trafficking.multi-pathway trafficking regulation.vesicle tethering.RAB-GTPase activities.D-class RAB GTPase'
A8HN42	cre01.g047550	Small rab-related GTPase	-0.54	0.495439	0.575781	FALSE	4	TRUE	-2.20372	1.13367	cytosol [GO:0005829]; Golgi apparatus [GO:0005794]; GTP binding [GO:0005525]; GTPase activity [GO:0003924]; intra-Golgi vesicle-mediated transport [GO:0006891]; intracellular protein transport [GO:0006886]; retrograde transport, endosome to Golgi [GO:0042147]; retrograde vesicle-mediated transport, Golgi to endoplasmic reticulum [GO:0006890]	22.5.2.1.8'	Vesicle trafficking.multi-pathway trafficking regulation.vesicle tethering.RAB-GTPase activities.H-class RAB GTPase'
A8J146	cre09.g388467	Guanosine nucleotide diphosphate dissociation inhibitor	-0.38	0.000229883	0.000797175	FALSE	11	FALSE	-0.5345	-0.22268	cytoplasm [GO:0005737]; Rab GDP-dissociation inhibitor activity [GO:0005093]; protein transport [GO:0015031]; small GTPase mediated signal transduction [GO:0007264]; vesicle-mediated transport [GO:0016192]	22.5.2.4.2'	Vesicle trafficking.multi-pathway trafficking regulation.vesicle tethering.RAB-GTPase membrane association.RAB-GTPase GDP-dissociation inhibitor *(RAB-GDI)'
A8I175	cre10.g461250	Vesicle-fusing ATPase (EC 3.6.4.6)	-0.57	0.314161	0.394076	FALSE	10	TRUE	-1.74396	0.613408	Golgi stack [GO:0005795]; ATP binding [GO:0005524]; ATP hydrolysis activity [GO:0016887]; metal ion binding [GO:0046872]; Golgi to plasma membrane protein transport [GO:0043001]; intra-Golgi vesicle-mediated transport [GO:0006891]; SNARE complex disassembly [GO:0035494]	22.5.3.2.4'	Vesicle trafficking.multi-pathway trafficking regulation.target membrane fusion.regulation.regulatory ATPase *(NSF/SEC18)'
A8I1Y7	cre02.g099150	TPR_REGION domain-containing protein	0.05	0.874508	0.90568	FALSE	4	TRUE	-0.63975	0.741285	chloroplast [GO:0009507]; SNARE complex [GO:0031201]; soluble NSF attachment protein activity [GO:0005483]; syntaxin binding [GO:0019905]; intracellular protein transport [GO:0006886]; SNARE complex disassembly [GO:0035494]	22.5.3.2.5'	Vesicle trafficking.multi-pathway trafficking regulation.target membrane fusion.regulation.regulatory protein *(alpha-SNAP/SEC17))'
A8J3J0	cre16.g674300	ANK_REP_REGION domain-containing protein	0.17	0.660222	0.725387	FALSE	3	TRUE	-0.67668	1.02663		23.1.1.1'	Protein translocation.chloroplast.outer envelope guidance and insertion.chaperone for membrane proteins *(AKR2)'
Q84X71_CHLRE	cre03.g173350	CR074 protein	-0.57	0.442377	0.527223	FALSE	4	TRUE	-2.14427	1.00356		23.1.1.1'	Protein translocation.chloroplast.outer envelope guidance and insertion.chaperone for membrane proteins *(AKR2)'
A0A2K3DM34	cre06.g252200	AIG1-type G domain-containing protein	-0.88	0.01096	0.0226142	FALSE	6	TRUE	-1.50714	-0.24419	GTP binding [GO:0005525]	23.1.2.3'	Protein translocation.chloroplast.outer envelope TOC translocation system.receptor GTPase *(Toc33/Toc34)'
A0A2K3DB95	cre10.g452450	TIC110	-0.31	0.00787827	0.0173904	FALSE	20	FALSE	-0.51872	-0.09879	TOC-TIC supercomplex I [GO:0061927]; protein import into chloroplast stroma [GO:0045037]	23.1.3.2'	Protein translocation.chloroplast.inner envelope TIC translocation system.translocation channel *(Tic110)'
A0A2K3D2S0	cre12.g508000	STI1 domain-containing protein	-1.3	0.0809142	0.122861	FALSE	4	TRUE	-2.78252	0.188164	chloroplast inner membrane [GO:0009706]; chloroplast organization [GO:0009658]; protein import into chloroplast stroma [GO:0045037]	23.1.3.3'	Protein translocation.chloroplast.inner envelope TIC translocation system.co-chaperone *(Tic40)'
A0A2K3CYB6	cre14.g625750	Tic22-like family	-0.05	0.919065	0.939316	FALSE	4	TRUE	-1.20284	1.09422	chloroplast [GO:0009507]; protein transport [GO:0015031]	23.1.3.6'	Protein translocation.chloroplast.inner envelope TIC translocation system.regulatory factor *(Tic22)'
A0A2K3D3X9	cre12.g517900	Protein translocase subunit SecA	1.45	3.07e-06	2e-05	TRUE	23	FALSE	1.08041	1.82361	membrane [GO:0016020]; ABC-type protein transporter activity [GO:0015462]; ATP binding [GO:0005524]; chloroplast protein-transporting ATPase activity [GO:0016464]; protein import [GO:0017038]; protein targeting [GO:0006605]	23.1.4.1'	Protein translocation.chloroplast.inner envelope Sec2 post-import insertion system.component *(SecA2)'
Q84X70	cre10.g458550	CR084 protein	1.52	0.0484172	0.0806953	FALSE	3	TRUE	0.012566	3.02379	DNA binding [GO:0003677]	23.1.7.2'	Protein translocation.chloroplast.thylakoid membrane SRP insertion system.stromal sorting factor *(STIC2)'
A0A2K3CQW3	cre17.g729800	Inner membrane ALBINO3-like protein 2, chloroplastic	1.15	1.33e-07	1.65e-06	TRUE	6	FALSE	0.934632	1.36596	chloroplast thylakoid membrane [GO:0009535]; membrane insertase activity [GO:0032977]; protein insertion into membrane [GO:0051205]; protein localization to chloroplast [GO:0072598]; thylakoid membrane organization [GO:0010027]	23.1.7.5'	Protein translocation.chloroplast.thylakoid membrane SRP insertion system.membrane insertase *(ALB3/ALB4)'
A0A2K3DT83	cre05.g245158	ArsA_ATPase domain-containing protein	1.04	1.59e-06	1.21e-05	TRUE	12	FALSE	0.794179	1.29405	GET complex [GO:0043529]; ATP binding [GO:0005524]; ATP hydrolysis activity [GO:0016887]; post-translational protein targeting to endoplasmic reticulum membrane [GO:0006620]	23.1.8.1'	Protein translocation.chloroplast.thylakoid tail-anchored protein insertion system.targeting factor *(GET3B/C)'
A8ICB0	cre10.g424450	Mitochondrial import receptor subunit TOM40	-1.13	0.0213848	0.0399109	TRUE	6	TRUE	-2.05363	-0.20135	mitochondrial outer membrane translocase complex [GO:0005742]; protein transmembrane transporter activity [GO:0008320]; protein import into mitochondrial matrix [GO:0030150]	23.2.1.1'	Protein translocation.mitochondrion.outer mitochondrion membrane TOM translocation system.channel-forming component *(Tom40)'
A8IEL6	cre03.g171350	Uncharacterized protein	-0.51	0.435963	0.520734	FALSE	4	TRUE	-1.89081	0.87426	Sec61 translocon complex [GO:0005784]; protein transmembrane transporter activity [GO:0008320]; ribosome binding [GO:0043022]; signal sequence binding [GO:0005048]; post-translational protein targeting to membrane, translocation [GO:0031204]; SRP-dependent cotranslational protein targeting to membrane, translocation [GO:0006616]	23.3.1.3.1'	Protein translocation.endoplasmic reticulum.co-translational insertion system.Sec61 subcomplex.subunit alpha'
A0A2K3E702	cre01.g034000	Importin N-terminal domain-containing protein	-0.39	0.417648	0.503331	FALSE	8	TRUE	-1.39744	0.623519	cytoplasm [GO:0005737]; nucleus [GO:0005634]; nuclear import signal receptor activity [GO:0061608]; nuclear localization sequence binding [GO:0008139]; small GTPase binding [GO:0031267]; protein import into nucleus [GO:0006606]	23.5.2.1.1'	Protein translocation.nucleus.nucleocytoplasmic transport.nuclear transport receptor activities.import karyopherin *(IMB1)'
A0A2K3CZ10	cre14.g633750	TOG domain-containing protein	-0.52	2.2e-05	0.000107372	FALSE	12	FALSE	-0.68814	-0.35862	cytoplasm [GO:0005737]; nucleus [GO:0005634]; nuclear import signal receptor activity [GO:0061608]; nuclear localization sequence binding [GO:0008139]; protein import into nucleus [GO:0006606]	23.5.2.1.3'	Protein translocation.nucleus.nucleocytoplasmic transport.nuclear transport receptor activities.import karyopherin *(IMB3)'
A8J9Q1	cre04.g215850	Importin subunit alpha	-1.22	0.020827	0.0391416	TRUE	11	TRUE	-2.21778	-0.22347	cytoplasm [GO:0005737]; nucleus [GO:0005634]; nuclear import signal receptor activity [GO:0061608]; nuclear localization sequence binding [GO:0008139]; NLS-bearing protein import into nucleus [GO:0006607]	23.5.2.2.1'	Protein translocation.nucleus.nucleocytoplasmic transport.cargo adaptor activities.cargo adaptor protein *(IMP-alpha)'
A8IRX5	cre03.g191050	GTP-binding nuclear protein	-0.47	7.14e-06	4.15e-05	FALSE	9	FALSE	-0.60494	-0.34084	cytoplasm [GO:0005737]; nucleus [GO:0005634]; GTP binding [GO:0005525]; GTPase activity [GO:0003924]; protein import into nucleus [GO:0006606]; ribosomal subunit export from nucleus [GO:0000054]	23.5.2.3.1'	Protein translocation.nucleus.nucleocytoplasmic transport.RAN GTPase cycle.GTPase *(Ran)'
A0A2K3D8J9	cre11.g479250	WPP domain-containing protein	-0.66	0.13369	0.188357	FALSE	7	TRUE	-1.5615	0.237459	cytoskeleton [GO:0005856]; nucleus [GO:0005634]; GTPase activator activity [GO:0005096]	23.5.2.3.2'	Protein translocation.nucleus.nucleocytoplasmic transport.RAN GTPase cycle.Ran-activating protein *(Ran-GAP)'
A0A2K3DD98	cre09.g394450	RanBD1 domain-containing protein	0.27	0.772322	0.816368	FALSE	5	TRUE	-1.76385	2.31385	cytoplasm [GO:0005737]; nuclear pore [GO:0005643]; mRNA transport [GO:0051028]; nucleocytoplasmic transport [GO:0006913]; protein transport [GO:0015031]; regulation of catalytic activity [GO:0050790]	23.5.2.3.3'	Protein translocation.nucleus.nucleocytoplasmic transport.RAN GTPase cycle.Ran-activation accessory protein *(RanBP1)'
A8I6D1	cre07.g316000	Uncharacterized protein	-0.7	0.361853	0.446604	FALSE	3	TRUE	-2.32008	0.918895	cytoplasm [GO:0005737]; nuclear pore central transport channel [GO:0044613]; mRNA transport [GO:0051028]; nucleocytoplasmic transport [GO:0006913]; protein import into nucleus [GO:0006606]	23.5.2.3.4'	Protein translocation.nucleus.nucleocytoplasmic transport.RAN GTPase cycle.RanGDP-specific nuclear import factor *(NTF2)'
A0A2K3DU93	cre04.g220350	V-type proton ATPase subunit a	-0.34	0.586823	0.653715	FALSE	5	TRUE	-1.68449	1.00083	vacuolar proton-transporting V-type ATPase, V0 domain [GO:0000220]; proton-transporting ATPase activity, rotational mechanism [GO:0046961]	24.1.1.1.1'	Solute transport.primary active transport.V-type ATPase complex.membrane V0 subcomplex.subunit a'
A8IDY0	cre03.g176250	V-type proton ATPase subunit	0.59	0.256403	0.331688	FALSE	6	TRUE	-0.49269	1.66968	proton-transporting V-type ATPase, V0 domain [GO:0033179]; vacuolar proton-transporting V-type ATPase complex [GO:0016471]; proton-transporting ATPase activity, rotational mechanism [GO:0046961]; vacuolar acidification [GO:0007035]; vacuolar transport [GO:0007034]	24.1.1.1.3'	Solute transport.primary active transport.V-type ATPase complex.membrane V0 subcomplex.subunit d'
A8I164	cre10.g461050	H(+)-transporting two-sector ATPase (EC 7.1.2.2)	-0.2	0.00741613	0.0164718	FALSE	22	FALSE	-0.33615	-0.06571	plant-type vacuole [GO:0000325]; proton-transporting V-type ATPase, V1 domain [GO:0033180]; ATP binding [GO:0005524]; protease binding [GO:0002020]; proton-transporting ATP synthase activity, rotational mechanism [GO:0046933]; proton-transporting ATPase activity, rotational mechanism [GO:0046961]; Golgi organization [GO:0007030]; proton transmembrane transport [GO:1902600]	24.1.1.2.1'	Solute transport.primary active transport.V-type ATPase complex.peripheral V1 subcomplex.subunit A'
A8IA45	cre02.g076350	Vacuolar proton pump subunit B (V-ATPase subunit B) (Vacuolar proton pump subunit B)	-0.17	0.00216825	0.00561656	FALSE	20	FALSE	-0.26358	-0.07558	vacuolar proton-transporting V-type ATPase, V1 domain [GO:0000221]; ATP binding [GO:0005524]; proton-transporting ATPase activity, rotational mechanism [GO:0046961]; ATP metabolic process [GO:0046034]; vacuolar acidification [GO:0007035]	24.1.1.2.2'	Solute transport.primary active transport.V-type ATPase complex.peripheral V1 subcomplex.subunit B'
A8HYU2	cre06.g250250	V-type proton ATPase subunit C	-0.02	0.880727	0.909763	FALSE	6	TRUE	-0.3408	0.296299	vacuolar proton-transporting V-type ATPase, V1 domain [GO:0000221]; proton-transporting ATPase activity, rotational mechanism [GO:0046961]	24.1.1.2.3'	Solute transport.primary active transport.V-type ATPase complex.peripheral V1 subcomplex.subunit C'
A0A2K3DCJ3	cre09.g405050	V-type proton ATPase subunit D	-0.81	0.0105463	0.0221358	FALSE	6	TRUE	-1.39453	-0.2307	proton-transporting V-type ATPase complex [GO:0033176]; vacuolar membrane [GO:0005774]; proton-transporting ATPase activity, rotational mechanism [GO:0046961]	24.1.1.2.4'	Solute transport.primary active transport.V-type ATPase complex.peripheral V1 subcomplex.subunit D'
A8IW47	cre17.g734500	Vacuolar ATP synthase subunit E	-0.02	0.766521	0.811833	FALSE	7	FALSE	-0.15247	0.115386	proton-transporting two-sector ATPase complex, catalytic domain [GO:0033178]; proton-transporting ATPase activity, rotational mechanism [GO:0046961]	24.1.1.2.5'	Solute transport.primary active transport.V-type ATPase complex.peripheral V1 subcomplex.subunit E'
A8JC42	cre11.g468550	V-type proton ATPase subunit G	-0.1	0.417099	0.503234	FALSE	4	FALSE	-0.35531	0.158361	vacuolar proton-transporting V-type ATPase complex [GO:0016471]; proton-transporting ATPase activity, rotational mechanism [GO:0046961]	24.1.1.2.7'	Solute transport.primary active transport.V-type ATPase complex.peripheral V1 subcomplex.subunit G'
A8HQ97	cre01.g027800	V-type proton ATPase subunit H	-0.78	0.127396	0.180913	FALSE	4	TRUE	-1.82748	0.261667	vacuolar proton-transporting V-type ATPase, V1 domain [GO:0000221]; proton-transporting ATPase activity, rotational mechanism [GO:0046961]	24.1.1.2.8'	Solute transport.primary active transport.V-type ATPase complex.peripheral V1 subcomplex.subunit H'
Q93Z22	cre10.g459200	Plasma membrane ATPase (EC 7.1.2.1)	-0.17	0.0147826	0.029212	FALSE	10	FALSE	-0.30195	-0.04063	membrane [GO:0016020]; plasma membrane [GO:0005886]; ATP binding [GO:0005524]; ATP hydrolysis activity [GO:0016887]; P-type ion transporter activity [GO:0015662]; P-type proton-exporting transporter activity [GO:0008553]; ion transmembrane transport [GO:0034220]; proton export across plasma membrane [GO:0120029]; proton transmembrane transport [GO:1902600]; regulation of intracellular pH [GO:0051…	24.1.2.3.1'	Solute transport.primary active transport.P-type ATPase superfamily.P3 family.P3A-type proton-translocating ATPase *(AHA)'
A8IFK0	cre03.g164600	Plasma membrane ATPase (EC 7.1.2.1)	-1.45	8.85e-05	0.000360569	TRUE	9	TRUE	-1.9894	-0.91938	membrane [GO:0016020]; plasma membrane [GO:0005886]; ATP binding [GO:0005524]; ATP hydrolysis activity [GO:0016887]; P-type ion transporter activity [GO:0015662]; P-type proton-exporting transporter activity [GO:0008553]; ion transmembrane transport [GO:0034220]; proton export across plasma membrane [GO:0120029]; proton transmembrane transport [GO:1902600]; regulation of intracellular pH [GO:0051…	24.1.2.3.1'	Solute transport.primary active transport.P-type ATPase superfamily.P3 family.P3A-type proton-translocating ATPase *(AHA)'
A8J0B0	cre09.g394436	H(+)-exporting diphosphatase (EC 7.1.3.1)	-0.06	0.272852	0.349186	FALSE	13	FALSE	-0.18342	0.05716	membrane [GO:0016020]; inorganic diphosphate phosphatase activity [GO:0004427]; pyrophosphate hydrolysis-driven proton transmembrane transporter activity [GO:0009678]	24.1.4.1'	Solute transport.primary active transport.VHP PPase family.proton-translocating pyrophosphatase *(VHP1)'
Q84X74_CHLRE	cre03.g172300	CR057 protein	-0.33	0.000451512	0.00139076	FALSE	10	FALSE	-0.48023	-0.18313	mitochondrial inner membrane [GO:0005743]; inorganic phosphate transmembrane transporter activity [GO:0005315]; mitochondrial phosphate ion transmembrane transport [GO:1990547]; phosphate ion transmembrane transport [GO:0035435]	24.2.13'	Solute transport.carrier-mediated transport.solute transporter *(MTCC)'
A8J1B6	cre09.g386650	ADP/ATP translocase (ADP,ATP carrier protein)	-0.53	0.000262685	0.000884259	FALSE	15	FALSE	-0.75626	-0.30996	mitochondrial inner membrane [GO:0005743]; ATP:ADP antiporter activity [GO:0005471]; mitochondrial ADP transmembrane transport [GO:0140021]; mitochondrial ATP transmembrane transport [GO:1990544]	24.2.13'	Solute transport.carrier-mediated transport.solute transporter *(MTCC)'
A8JF47	cre11.g467535	Mitochondrial carrier protein	-0.68	0.0592843	0.0948373	FALSE	5	TRUE	-1.38236	0.031393	membrane [GO:0016020]	24.2.13'	Solute transport.carrier-mediated transport.solute transporter *(MTCC)'
A8JHJ5	cre15.g641200	Mitochondrial substrate carrier protein	-2.36	5.48e-07	5.31e-06	TRUE	6	TRUE	-2.87275	-1.8552	membrane [GO:0016020]; transmembrane transporter activity [GO:0022857]	24.2.13'	Solute transport.carrier-mediated transport.solute transporter *(MTCC)'
A8JID6	cre08.g358526	ADP,ATP carrier protein	0.28	0.0388457	0.0671369	FALSE	10	FALSE	0.017221	0.545584	chloroplast membrane [GO:0031969]; ATP binding [GO:0005524]; ATP:ADP antiporter activity [GO:0005471]	24.2.2.14'	Solute transport.carrier-mediated transport.MFS superfamily.ATP:ADP antiporter *(NTT)'
A0A2K3DLW1	cre06.g250450	Sodium Bile acid symporter family protein	0.3	0.51556	0.593877	FALSE	3	TRUE	-0.68719	1.2918	membrane [GO:0016020]	24.2.5.1.2'	Solute transport.carrier-mediated transport.BART superfamily.BASS family.small solute transporter *(BASS)'
A0A2K3CPR8	cre17.g713200	Anion permease	-0.19	0.153923	0.212683	FALSE	4	FALSE	-0.45446	0.081428	chloroplast inner membrane [GO:0009706]; malate transmembrane transporter activity [GO:0015140]	24.2.7.1.2'	Solute transport.carrier-mediated transport.IT superfamily.DASS family.dicarboxylate:malate antiporter *(DIT)'
A0A2K3DU67	cre04.g220200	RCK N-terminal domain-containing protein	0.49	0.209328	0.278845	FALSE	7	TRUE	-0.31884	1.3006	membrane [GO:0016020]; solute:proton antiporter activity [GO:0015299]; potassium ion transport [GO:0006813]	24.2.8.2.2'	Solute transport.carrier-mediated transport.CPA superfamily.CPA-2 family.proton:potassium cation antiporter *(KEA)'
A8I528	cre05.g241950	Voltage-dependent anion-selective channel protein	0.3	0.00201059	0.00525885	FALSE	15	FALSE	0.135216	0.463401	mitochondrial outer membrane [GO:0005741]; voltage-gated anion channel activity [GO:0008308]	24.4.1'	Solute transport.porins.voltage-gated anion channel *(VDAC)'
A8HPF4	cre01.g013700	Voltage-dependent anion-selective channel protein	-0.18	0.317365	0.397168	FALSE	14	FALSE	-0.54428	0.193092	mitochondrial outer membrane [GO:0005741]; voltage-gated anion channel activity [GO:0008308]	24.4.1'	Solute transport.porins.voltage-gated anion channel *(VDAC)'
A8J525	cre09.g416800	Flagellar associated protein	-0.2	0.522942	0.599321	FALSE	5	TRUE	-0.86418	0.46526	chloroplast outer membrane [GO:0009707]; etioplast membrane [GO:0034426]; voltage-gated anion channel activity [GO:0008308]; regulation of anion transport [GO:0044070]	24.4.2'	Solute transport.porins.outer membrane porin *(OEP21)'
A0A2K3D3L7	cre12.g514050	Glutamine amidotransferase type-2 domain-containing protein	0.78	4.5e-09	1.54e-07	FALSE	39	FALSE	0.670389	0.881324	3 iron, 4 sulfur cluster binding [GO:0051538]; glutamate synthase (NADH) activity [GO:0016040]; glutamate synthase activity [GO:0015930]; metal ion binding [GO:0046872]; oxidoreductase activity [GO:0016491]; ammonia assimilation cycle [GO:0019676]; glutamate biosynthetic process [GO:0006537]	25.1.4.2.1'	Nutrient uptake.nitrogen assimilation.ammonium assimilation.glutamate synthase activities.Fd-dependent glutamate synthase *(Fd-GOGAT)'
A0A2K3D151	cre13.g592200	glutamate synthase (NADH) (EC 1.4.1.14)	-1.22	0.0100603	0.021372	TRUE	20	TRUE	-2.08508	-0.35359	3 iron, 4 sulfur cluster binding [GO:0051538]; flavin adenine dinucleotide binding [GO:0050660]; FMN binding [GO:0010181]; glutamate synthase (NADH) activity [GO:0016040]; glutamate synthase activity [GO:0015930]; iron ion binding [GO:0005506]; oxidoreductase activity [GO:0016491]; ammonia assimilation cycle [GO:0019676]; developmental growth [GO:0048589]; glutamate biosynthetic process [GO:00065…	25.1.4.2.2'	Nutrient uptake.nitrogen assimilation.ammonium assimilation.glutamate synthase activities.NADH-dependent glutamate synthase *(NADH-GOGAT)'
A8I263	cre02.g097900	Aspartate aminotransferase (EC 2.6.1.1)	-0.37	2.5e-05	0.000121087	FALSE	19	FALSE	-0.48753	-0.25157	L-aspartate:2-oxoglutarate aminotransferase activity [GO:0004069]; pyridoxal phosphate binding [GO:0030170]; amino acid metabolic process [GO:0006520]; biosynthetic process [GO:0009058]	25.1.6'	Nutrient uptake.nitrogen assimilation.aspartate aminotransferase'
A8J129	cre09.g387726	Aspartate aminotransferase (EC 2.6.1.1)	-1.16	4.99e-06	3.01e-05	TRUE	12	FALSE	-1.47356	-0.84885	mitochondrion [GO:0005739]; L-aspartate:2-oxoglutarate aminotransferase activity [GO:0004069]; pyridoxal phosphate binding [GO:0030170]; amino acid metabolic process [GO:0006520]; biosynthetic process [GO:0009058]	25.1.6'	Nutrient uptake.nitrogen assimilation.aspartate aminotransferase'
A8J6A7	cre12.g517150	Uncharacterized protein	-0.5	8.5e-06	4.76e-05	FALSE	11	FALSE	-0.64683	-0.36038	phosphoadenylyl-sulfate reductase (thioredoxin) activity [GO:0004604]; cysteine biosynthetic process [GO:0019344]; sulfate assimilation, phosphoadenylyl sulfate reduction by phosphoadenylyl-sulfate reductase (thioredoxin) [GO:0019379]	25.2.2.1'	Nutrient uptake.sulfur assimilation.sulfate assimilation.(phospho)adenosine phosphosulfate reductase *(APR)'
A0A2K3DGU2	cre08.g365692	Assimilatory sulfite reductase (ferredoxin)	-0.46	0.0481759	0.0804917	FALSE	11	TRUE	-0.92401	-0.00443	chloroplast stroma [GO:0009570]; sulfite reductase complex (NADPH) [GO:0009337]; 4 iron, 4 sulfur cluster binding [GO:0051539]; heme binding [GO:0020037]; metal ion binding [GO:0046872]; sulfite reductase (ferredoxin) activity [GO:0050311]; sulfite reductase activity [GO:0016002]; sulfate assimilation [GO:0000103]	25.2.2.2'	Nutrient uptake.sulfur assimilation.sulfate assimilation.Fd-dependent sulfite reductase *(SIR)'
Q8LRU1	cre09.g387800	Ferritin (EC 1.16.3.1)	-0.1	0.214808	0.285084	FALSE	9	FALSE	-0.26364	0.066224	cytoplasm [GO:0005737]; ferric iron binding [GO:0008199]; ferrous iron binding [GO:0008198]; ferroxidase activity [GO:0004322]; intracellular sequestering of iron ion [GO:0006880]; iron ion transport [GO:0006826]	25.4.3.3'	Nutrient uptake.transition metal homeostasis.metallochaperone activities.iron storage protein *(FER)'
A8J3F8	cre16.g672750	KH domain-containing protein	-0.19	0.0414632	0.070976	FALSE	9	FALSE	-0.3791	-0.00896	cytoplasm [GO:0005737]; nucleus [GO:0005634]; mRNA binding [GO:0003729]; regulation of gene expression [GO:0010468]	26.12.2.2'	External stimuli response.virus.virus infection.resistance factor *(BTR1)'
A0A2K3CN34	cre24.g755497	TspO/MBR-related protein	3.01	2.31e-07	2.54e-06	TRUE	3	TRUE	2.41471	3.60525	membrane [GO:0016020]	26.13.1'	External stimuli response.multi-stress.regulatory stress-responsive protein *(TSPO)'
A0A2K3E4U8	cre01.g002400	Lipase_3 domain-containing protein	2.08	9.74e-07	8.12e-06	TRUE	8	TRUE	1.60457	2.55167	lipid metabolic process [GO:0006629]	26.5.2.2'	External stimuli response.temperature.heat response.monogalactosyldiacylglycerol lipase *(HIL1)'
A0A2K3E193	cre02.g090850	Clp R domain-containing protein	0.08	0.272729	0.349186	FALSE	15	FALSE	-0.07037	0.225895	cytoplasm [GO:0005737]; ATP binding [GO:0005524]; ATP hydrolysis activity [GO:0016887]; cellular response to heat [GO:0034605]; protein refolding [GO:0042026]	26.5.2.4'	External stimuli response.temperature.heat response.organellar chaperone *(Clp-p/Clp-m)'
A8JGM1	cre12.g497300	Rhodanese domain-containing protein	0.92	3.89e-10	2.32e-08	FALSE	16	FALSE	0.820682	1.02003	cellular response to calcium ion [GO:0071277]; de-etiolation [GO:0009704]; regulation of stomatal closure [GO:0090333]	26.6.1.2'	External stimuli response.drought.stomatal closure signalling.calcium sensor *(CAS)'
A0A2K3DG12	cre09.g415800	Programmed cell death protein	-1.43	0.00911131	0.019668	TRUE	9	TRUE	-2.43067	-0.43305	negative regulation of DNA-templated transcription [GO:0045892]	27.10.2.2'	Multi-process regulation.TOR (Target Of Rapamycin) signalling.TOR kinase substrates.TOR-dependent regulatory protein *(MRF) of protein translation'
A8JGV6	cre12.g559250	Uncharacterized protein	-0.29	0.000134138	0.000511343	FALSE	12	FALSE	-0.39766	-0.17612	cytoplasm [GO:0005737]; phospholipase A2 activity [GO:0004623]; protein localization [GO:0008104]; signal transduction [GO:0007165]	27.4.1'	Multi-process regulation.14-3-3 regulatory system.14-3-3 phosphoprotein-binding protein *(GRF)'
Q7X7A7	cre06.g257500	14-3-3-like protein	-0.48	0.00572466	0.0132916	FALSE	14	FALSE	-0.78136	-0.16902	cytoplasm [GO:0005737]; phospholipase A2 activity [GO:0004623]; protein localization [GO:0008104]; signal transduction [GO:0007165]	27.4.1'	Multi-process regulation.14-3-3 regulatory system.14-3-3 phosphoprotein-binding protein *(GRF)'
A8I8K4	cre02.g085900	Inositol-1-monophosphatase (EC 3.1.3.25)	-0.01	0.942401	0.95664	FALSE	5	FALSE	-0.27598	0.258023	inositol monophosphate 1-phosphatase activity [GO:0008934]; inositol monophosphate 3-phosphatase activity [GO:0052832]; inositol monophosphate 4-phosphatase activity [GO:0052833]; metal ion binding [GO:0046872]; inositol biosynthetic process [GO:0006021]; inositol metabolic process [GO:0006020]; inositol phosphate dephosphorylation [GO:0046855]; phosphatidylinositol phosphate biosynthetic process…	27.6.1.4.2'	Multi-process regulation.phosphoinositide signalling.inositol phosphate metabolism.inositol monophosphate phosphatase activities.inositol-phosphate monophosphatase *(IMPL)'
A8J133	cre09.g387875	inorganic diphosphatase (EC 3.6.1.1)	-2.42	0.00135142	0.00371554	TRUE	10	TRUE	-3.67945	-1.16788	cytosol [GO:0005829]; inorganic diphosphate phosphatase activity [GO:0004427]; magnesium ion binding [GO:0000287]; phosphate-containing compound metabolic process [GO:0006796]	27.7.1'	Multi-process regulation.pyrophosphate homeostasis.cytosolic pyrophosphatase'
A8ICC8	cre10.g424100	inorganic diphosphatase (EC 3.6.1.1)	0.28	2.05e-05	0.000100937	FALSE	8	FALSE	0.192683	0.367752	cytosol [GO:0005829]; inorganic diphosphate phosphatase activity [GO:0004427]; magnesium ion binding [GO:0000287]; phosphate-containing compound metabolic process [GO:0006796]	27.7.2'	Multi-process regulation.pyrophosphate homeostasis.plastidial pyrophosphatase'
A8IDP6	cre03.g178150	Calmodulin	-0.64	0.000175404	0.000630632	FALSE	9	FALSE	-0.90114	-0.38749	calcium ion binding [GO:0005509]; enzyme regulator activity [GO:0030234]; calcium-mediated signaling [GO:0019722]	27.8.1'	Multi-process regulation.calcium-dependent signalling.calcium sensor *(CaM)'
A0A2K3DZB3	cre03.g202950	Thioredoxin domain-containing protein	-0.31	0.71443	0.774987	FALSE	5	TRUE	-2.13737	1.51384	calcium ion binding [GO:0005509]	27.8.2'	Multi-process regulation.calcium-dependent signalling.calcium sensor *(CML)'
A8J2Q0	cre03.g150300	Calmodulin	-1.26	0.0555031	0.0895771	FALSE	3	TRUE	-2.56404	0.035324	calcium ion binding [GO:0005509]; enzyme regulator activity [GO:0030234]	27.8.2'	Multi-process regulation.calcium-dependent signalling.calcium sensor *(CML)'
A8HN02	cre01.g045550	Uncharacterized protein	-0.54	1.04e-07	1.38e-06	FALSE	4	FALSE	-0.64143	-0.44299	Golgi apparatus [GO:0005794]; membrane [GO:0016020]; antiporter activity [GO:0015297]	3.1.1.1'	Carbohydrate metabolism.sucrose metabolism.triose-phosphate translocation.triose phosphate:phosphate translocator'
A0A2K3DXD7	cre03.g175400	Glucose-6-phosphate isomerase (EC 5.3.1.9)	-0.37	0.000153689	0.000571681	FALSE	15	FALSE	-0.51004	-0.22258	carbohydrate derivative binding [GO:0097367]; glucose-6-phosphate isomerase activity [GO:0004347]; gluconeogenesis [GO:0006094]; glycolytic process [GO:0006096]	3.1.2.4'	Carbohydrate metabolism.sucrose metabolism.biosynthesis.cytosolic phosphoglucose isomerase'
A8ITF3	cre04.g229700	UTP--glucose-1-phosphate uridylyltransferase (EC 2.7.7.9)	-0.33	0.270758	0.348164	FALSE	8	TRUE	-0.96646	0.299171	cytoplasm [GO:0005737]; UTP:glucose-1-phosphate uridylyltransferase activity [GO:0003983]; glycogen metabolic process [GO:0005977]; UDP-glucose metabolic process [GO:0006011]	3.1.2.6'	Carbohydrate metabolism.sucrose metabolism.biosynthesis.cytosolic UDP-glucose pyrophosphorylase'
A8J0N7_CHLRE	cre02.g141400	phosphoenolpyruvate carboxykinase (ATP) (EC 4.1.1.49)	-2.39	2.79e-07	2.92e-06	TRUE	19	FALSE	-2.86854	-1.90658	cytosol [GO:0005829]; ATP binding [GO:0005524]; phosphoenolpyruvate carboxykinase (ATP) activity [GO:0004612]; gluconeogenesis [GO:0006094]	3.10.1'	Carbohydrate metabolism.gluconeogenesis.phosphoenolpyruvate carboxykinase'
A0A2K3CR97	cre17.g734548	pyruvate, phosphate dikinase (EC 2.7.9.1)	0.33	0.0350327	0.061738	FALSE	20	FALSE	0.027988	0.638446	ATP binding [GO:0005524]; kinase activity [GO:0016301]; metal ion binding [GO:0046872]; pyruvate, phosphate dikinase activity [GO:0050242]; phosphorylation [GO:0016310]; pyruvate metabolic process [GO:0006090]	3.10.2.1'	Carbohydrate metabolism.gluconeogenesis.pyruvate orthophosphate dikinase activity.pyruvate orthophosphate dikinase'
A8IYM0	cre12.g553250	Uncharacterized protein	-0.37	0.46651	0.549287	FALSE	6	TRUE	-1.45598	0.712243	cytoplasm [GO:0005737]; 6-phosphofructokinase activity [GO:0003872]; metal ion binding [GO:0046872]; fructose 6-phosphate metabolic process [GO:0006002]	3.12.1'	Carbohydrate metabolism.plastidial glycolysis.ATP-dependent phosphofructokinase'
A8J3F9	cre16.g672800	mannose-1-phosphate guanylyltransferase (EC 2.7.7.13)	-0.73	0.134294	0.188714	FALSE	10	TRUE	-1.72529	0.263818	cytoplasm [GO:0005737]; GTP binding [GO:0005525]; mannose-1-phosphate guanylyltransferase (GTP) activity [GO:0004475]; nucleotidyltransferase activity [GO:0016779]; cell wall mannoprotein biosynthetic process [GO:0000032]; GDP-mannose biosynthetic process [GO:0009298]; protein glycosylation [GO:0006486]	3.13.1.1'	Carbohydrate metabolism.nucleotide sugar biosynthesis.GDP-D-mannose biosynthesis.GDP-D-mannose pyrophosphorylase *(VTC1)'
A8J914	cre06.g278185	UDP-glucose 6-dehydrogenase (EC 1.1.1.22)	-0.82	0.00303192	0.00764535	FALSE	19	FALSE	-1.29316	-0.34096	cytosol [GO:0005829]; nucleus [GO:0005634]; NAD binding [GO:0051287]; UDP-glucose 6-dehydrogenase activity [GO:0003979]; glycosaminoglycan biosynthetic process [GO:0006024]; UDP-glucuronate biosynthetic process [GO:0006065]	3.13.3.1'	Carbohydrate metabolism.nucleotide sugar biosynthesis.UDP-D-glucuronic acid biosynthesis.UDP-D-glucose 6-dehydrogenase'
A8IEW6	cre03.g169400	UDP-glucuronate decarboxylase (EC 4.1.1.35)	-0.14	0.177566	0.24071	FALSE	9	FALSE	-0.3418	0.071285	cytoplasm [GO:0005737]; NAD+ binding [GO:0070403]; UDP-glucuronate decarboxylase activity [GO:0048040]; D-xylose metabolic process [GO:0042732]; UDP-D-xylose biosynthetic process [GO:0033320]	3.13.5.1'	Carbohydrate metabolism.nucleotide sugar biosynthesis.UDP-D-xylose biosynthesis.UDP-D-glucuronic acid decarboxylase'
A0A2K3E0N9	cre02.g083800	NAD(P)-bd_dom domain-containing protein	-0.74	0.200774	0.269454	FALSE	9	TRUE	-1.94774	0.458823	dTDP-glucose 4,6-dehydratase activity [GO:0008460]; nucleotide-sugar metabolic process [GO:0009225]	3.13.6.1'	Carbohydrate metabolism.nucleotide sugar biosynthesis.nucleotide rhamnose biosynthesis.UDP-L-rhamnose synthase *(RHM)'
A2PZC2	cre13.g565800	UDP-arabinopyranose mutase (EC 5.4.99.30)	-0.27	0.00229086	0.00590568	FALSE	17	FALSE	-0.42375	-0.11994	cytosol [GO:0005829]; Golgi apparatus [GO:0005794]; UDP-arabinopyranose mutase activity [GO:0052691]; cell wall organization [GO:0071555]; plant-type cell wall biogenesis [GO:0009832]; UDP-L-arabinose metabolic process [GO:0033356]	3.13.7.3'	Carbohydrate metabolism.nucleotide sugar biosynthesis.UDP-L-arabinose biosynthesis.UDP-L-arabinose mutase'
A8J9S9	cre04.g214502	UDP-glucose 4-epimerase (EC 5.1.3.-)	-1.44	0.0176461	0.0339956	TRUE	5	TRUE	-2.58072	-0.30304	cytosol [GO:0005829]; RNA binding [GO:0003723]; UDP-glucose 4-epimerase activity [GO:0003978]; galactose metabolic process [GO:0006012]; rRNA processing [GO:0006364]	3.13.8'	Carbohydrate metabolism.nucleotide sugar biosynthesis.UDP-D-glucose 4-epimerase'
A8J8Z1_CHLRE	cre06.g278210	phosphoglucomutase (alpha-D-glucose-1,6-bisphosphate-dependent) (EC 5.4.2.2)	0.08	0.104983	0.152922	FALSE	14	FALSE	-0.02084	0.19068	cytosol [GO:0005829]; magnesium ion binding [GO:0000287]; phosphoglucomutase activity [GO:0004614]; carbohydrate metabolic process [GO:0005975]; glucose metabolic process [GO:0006006]	3.2.2.2'	Carbohydrate metabolism.starch metabolism.biosynthesis.plastidial phosphoglucomutase'
A0A2K3CZF3	cre13.g567950	Glucose-1-phosphate adenylyltransferase (EC 2.7.7.27) (ADP-glucose pyrophosphorylase)	-0.34	7.09e-05	0.000297771	FALSE	22	FALSE	-0.46664	-0.2203	chloroplast [GO:0009507]; ATP binding [GO:0005524]; glucose-1-phosphate adenylyltransferase activity [GO:0008878]; glycogen biosynthetic process [GO:0005978]; starch biosynthetic process [GO:0019252]	3.2.2.3.1'	Carbohydrate metabolism.starch metabolism.biosynthesis.ADP-glucose pyrophosphorylase complex.large subunit *(APL)'
Q9LLL6	cre03.g188250	Glucose-1-phosphate adenylyltransferase (EC 2.7.7.27) (ADP-glucose pyrophosphorylase)	-0.43	5.89e-06	3.5e-05	FALSE	19	FALSE	-0.55242	-0.31503	chloroplast [GO:0009507]; ATP binding [GO:0005524]; glucose-1-phosphate adenylyltransferase activity [GO:0008878]; glycogen biosynthetic process [GO:0005978]; starch biosynthetic process [GO:0019252]	3.2.2.3.2'	Carbohydrate metabolism.starch metabolism.biosynthesis.ADP-glucose pyrophosphorylase complex.small subunit *(APS)'
A0A2K3DPQ2	cre06.g282000	CBM_25 domain-containing protein	-1.51	0.000280439	0.000929163	TRUE	18	FALSE	-2.1457	-0.87225	glycogen (starch) synthase activity [GO:0004373]; starch binding [GO:2001070]; starch biosynthetic process [GO:0019252]	3.2.2.4.3'	Carbohydrate metabolism.starch metabolism.biosynthesis.starch synthase activities.starch synthase *(SS3)'
A0A2K3CQC6	cre17.g721500	Starch synthase, chloroplastic/amyloplastic (EC 2.4.1.-)	0.7	1.55e-06	1.2e-05	FALSE	13	FALSE	0.530584	0.863332	amyloplast [GO:0009501]; chloroplast [GO:0009507]; glycogen (starch) synthase activity [GO:0004373]; starch biosynthetic process [GO:0019252]	3.2.2.4.6'	Carbohydrate metabolism.starch metabolism.biosynthesis.starch synthase activities.granule-bound starch (amylose) synthase *(GBSS)'
A0A2K3DAR1	cre10.g444700	1,4-alpha-glucan branching enzyme (EC 2.4.1.18)	-0.81	0.000135762	0.000515704	FALSE	14	FALSE	-1.11672	-0.49395	amyloplast [GO:0009501]; cytoplasm [GO:0005737]; 1,4-alpha-glucan branching enzyme activity [GO:0003844]; 1,4-alpha-glucan branching enzyme activity (using a glucosylated glycogenin as primer for glycogen synthesis) [GO:0102752]; cation binding [GO:0043169]; hydrolase activity, hydrolyzing O-glycosyl compounds [GO:0004553]; carbohydrate metabolic process [GO:0005975]; glycogen biosynthetic proces…	3.2.2.5'	Carbohydrate metabolism.starch metabolism.biosynthesis.starch branching enzyme'
A0A2K3CQ83	cre17.g719900	CBM20 domain-containing protein	-0.81	0.0145301	0.0289793	FALSE	14	TRUE	-1.41881	-0.19321	ATP binding [GO:0005524]; kinase activity [GO:0016301]; starch binding [GO:2001070]; phosphorylation [GO:0016310]	3.2.3.1.2'	Carbohydrate metabolism.starch metabolism.degradation.phosphorylation.phosphoglucan water dikinase *(PWD)'
A0A2K3DIB0	cre08.g384750	Alpha-amylase (EC 3.2.1.1)	3.67	5.71e-07	5.4e-06	TRUE	12	TRUE	2.8767	4.46286	alpha-amylase activity [GO:0004556]; calcium ion binding [GO:0005509]; sucrose catabolic process [GO:0005987]	3.2.3.3.1.1'	Carbohydrate metabolism.starch metabolism.degradation.hydrolysis and phosphorolysis.amylase activities.alpha amylase'
A0A2K3DGK5	cre08.g362450	Alpha-amylase (EC 3.2.1.1)	-0.42	5.2e-06	3.11e-05	FALSE	13	FALSE	-0.53878	-0.30957	alpha-amylase activity [GO:0004556]; calcium ion binding [GO:0005509]; sucrose catabolic process [GO:0005987]	3.2.3.3.1.1'	Carbohydrate metabolism.starch metabolism.degradation.hydrolysis and phosphorolysis.amylase activities.alpha amylase'
Q2VA40	cre07.g336950	Alpha-1,4 glucan phosphorylase (EC 2.4.1.1)	-0.26	9.33e-05	0.000375676	FALSE	19	FALSE	-0.35634	-0.16383	cytoplasm [GO:0005737]; glycogen phosphorylase activity [GO:0008184]; linear malto-oligosaccharide phosphorylase activity [GO:0102250]; pyridoxal phosphate binding [GO:0030170]; SHG alpha-glucan phosphorylase activity [GO:0102499]; glycogen catabolic process [GO:0005980]	3.2.3.5.2'	Carbohydrate metabolism.starch metabolism.degradation.maltose metabolism.cytosolic alpha-glucan phosphorylase'
A8IYK1	cre12.g552200	Alpha-1,4 glucan phosphorylase (EC 2.4.1.1)	-0.54	9.47e-07	7.96e-06	FALSE	25	FALSE	-0.65811	-0.4144	cytoplasm [GO:0005737]; glycogen phosphorylase activity [GO:0008184]; linear malto-oligosaccharide phosphorylase activity [GO:0102250]; pyridoxal phosphate binding [GO:0030170]; SHG alpha-glucan phosphorylase activity [GO:0102499]; glycogen catabolic process [GO:0005980]	3.2.3.5.2'	Carbohydrate metabolism.starch metabolism.degradation.maltose metabolism.cytosolic alpha-glucan phosphorylase'
A0A2K3DV69	cre03.g144707	phosphoglucomutase (alpha-D-glucose-1,6-bisphosphate-dependent) (EC 5.4.2.2)	0.07	0.891006	0.917463	FALSE	4	TRUE	-1.02241	1.16172	phosphomannomutase activity [GO:0004615]; glucose metabolic process [GO:0006006]	3.6.2'	Carbohydrate metabolism.mannose metabolism.phosphomannomutase'
A0A2K3E6Y0	cre01.g034400	Glucosamine_iso domain-containing protein	-0.14	0.059705	0.0951959	FALSE	9	FALSE	-0.28815	0.006823	cytoplasm [GO:0005737]; 6-phosphogluconolactonase activity [GO:0017057]; carbohydrate metabolic process [GO:0005975]; pentose-phosphate shunt, oxidative branch [GO:0009051]	3.9.1.2'	Carbohydrate metabolism.oxidative pentose phosphate pathway.oxidative phase.6-phosphogluconolactonase'
A8J5F7_CHLRE	cre12.g526800	6-phosphogluconate dehydrogenase, decarboxylating (EC 1.1.1.44)	-0.13	0.0274511	0.0495965	FALSE	16	FALSE	-0.24313	-0.01738	cytosol [GO:0005829]; NADP binding [GO:0050661]; phosphogluconate dehydrogenase (decarboxylating) activity [GO:0004616]; D-gluconate catabolic process [GO:0046177]; pentose-phosphate shunt, oxidative branch [GO:0009051]	3.9.1.3'	Carbohydrate metabolism.oxidative pentose phosphate pathway.oxidative phase.6-phosphogluconate dehydrogenase'
A8JDR9	cre12.g492600	Fasciclin-like protein	4.77	8.17e-08	1.16e-06	TRUE	9	TRUE	3.92095	5.62871	extracellular space [GO:0005615]	35.2'	not assigned.not annotated'
A0A2K3DQI7	cre06.g294450	Aldo_ket_red domain-containing protein	4.51	5.9e-07	5.47e-06	TRUE	11	TRUE	3.53408	5.49077	cytoplasm [GO:0005737]; aldo-keto reductase (NADP) activity [GO:0004033]	35.2'	not assigned.not annotated'
A8HQC2	cre01.g028600	SDR family oxidoreductase	4.46	1e-10	7.86e-09	TRUE	7	TRUE	4.03738	4.89115	oxidoreductase activity, acting on the CH-OH group of donors, NAD or NADP as acceptor [GO:0016616]	35.2'	not assigned.not annotated'
A8IZY2	cre09.g395650	Uncharacterized protein	4.16	1.81e-07	2.09e-06	TRUE	4	TRUE	3.35489	4.96092	2 iron, 2 sulfur cluster binding [GO:0051537]; nitrite reductase [NAD(P)H] activity [GO:0008942]	35.2'	not assigned.not annotated'
A0A2K3CTK5	cre16.g661850	CaMKII_AD domain-containing protein	4.04	2.77e-05	0.000130013	TRUE	8	TRUE	2.73513	5.34314	calmodulin binding [GO:0005516]; calmodulin-dependent protein kinase activity [GO:0004683]; protein phosphorylation [GO:0006468]	35.2'	not assigned.not annotated'
A0A2K3D1W6	cre12.g492650	FAS1 domain-containing protein	3.98	1.07e-05	5.8e-05	TRUE	5	TRUE	2.81753	5.1333	extracellular space [GO:0005615]; membrane [GO:0016020]	35.2'	not assigned.not annotated'
A8J6G0	cre17.g721700	Thylakoid lumenal protein	3.92	9.06e-06	5.02e-05	TRUE	7	TRUE	2.80086	5.04817		35.2'	not assigned.not annotated'
A0A2K3DNJ3	cre06.g274650	NAD(P)-bd_dom domain-containing protein	3.85	9.05e-08	1.22e-06	TRUE	19	FALSE	3.15624	4.54748		35.2'	not assigned.not annotated'
A0A2K3DUD0	cre04.g221550	DAO domain-containing protein	3.75	2.94e-06	1.95e-05	TRUE	14	TRUE	2.79147	4.6998		35.2'	not assigned.not annotated'
A8IKN8	cre12.g510400	Uncharacterized protein	3.51	0.000990144	0.00281589	TRUE	4	TRUE	1.76599	5.24828	iron ion binding [GO:0005506]	35.2'	not assigned.not annotated'
A0A2K3D0R0	cre13.g586050	Thioredoxin domain-containing protein	3.32	1.08e-06	8.86e-06	TRUE	9	TRUE	2.55597	4.08475		35.2'	not assigned.not annotated'
A0A2K3DMQ1	cre06.g261500	GST N-terminal domain-containing protein	3.31	2.11e-05	0.0001034	TRUE	9	TRUE	2.27585	4.35303		35.2'	not assigned.not annotated'
A0A2K3DMK2	cre06.g258600	DLH domain-containing protein	3.29	1.4e-08	3.88e-07	TRUE	4	TRUE	2.79339	3.78855	hydrolase activity [GO:0016787]	35.2'	not assigned.not annotated'
A8IAE5	cre02.g078507	Thylakoid lumenal protein	3.22	0.000323058	0.00104605	TRUE	5	TRUE	1.83576	4.59881	chloroplast thylakoid lumen [GO:0009543]; photosystem II [GO:0009523]; photosystem II assembly [GO:0010207]; photosystem II repair [GO:0010206]	35.2'	not assigned.not annotated'
A8JDW2	cre15.g636050	Uncharacterized protein	3.17	0.000822304	0.00240211	TRUE	3	TRUE	1.63548	4.7063		35.2'	not assigned.not annotated'
Q84X79	cre03.g169900	CR008 protein	3	3.65e-05	0.000164095	TRUE	8	TRUE	1.99977	3.99469		35.2'	not assigned.not annotated'
A8J3M8	cre16.g676150	superoxide dismutase (EC 1.15.1.1)	2.93	1.32e-05	6.77e-05	TRUE	7	TRUE	2.05942	3.80819	metal ion binding [GO:0046872]; superoxide dismutase activity [GO:0004784]	35.2'	not assigned.not annotated'
A0A2K3DBZ5	cre10.g461900	Aldo_ket_red domain-containing protein	2.93	1.34e-05	6.82e-05	TRUE	9	TRUE	2.05369	3.80083		35.2'	not assigned.not annotated'
A0A2K3DGL4	cre08.g361850	PsbP domain-containing protein	2.71	0.00726982	0.0162138	TRUE	5	TRUE	0.892442	4.52765		35.2'	not assigned.not annotated'
A0A2K3DPM9	cre06.g279850	NAD(P)-bd_dom domain-containing protein	2.69	9.91e-06	5.43e-05	TRUE	8	TRUE	1.91101	3.46485	oxidoreductase activity [GO:0016491]	35.2'	not assigned.not annotated'
A8IWN6	cre03.g195200	Uncharacterized protein	2.54	3.55e-07	3.63e-06	TRUE	3	TRUE	2.01842	3.06704	hydrolase activity [GO:0016787]	35.2'	not assigned.not annotated'
A0A2K3CRB5	cre17.g734900	Carboxypeptidase Taq	2.43	0.000115917	0.000448242	TRUE	14	TRUE	1.50585	3.34816	metallocarboxypeptidase activity [GO:0004181]; proteolysis [GO:0006508]	35.2'	not assigned.not annotated'
A8J2S3	cre03.g148950	30S ribosomal protein S1	2.36	1.88e-06	1.36e-05	TRUE	8	TRUE	1.78574	2.93451	nucleic acid binding [GO:0003676]	35.2'	not assigned.not annotated'
A8I8A6	cre02.g084000	Lipoyl synthase	2.28	0.023532	0.0433535	TRUE	4	TRUE	0.368898	4.18923		35.2'	not assigned.not annotated'
A0A2K3CYZ7	cre13.g562150	Obg-like ATPase 1	2.19	0.00305924	0.00768384	TRUE	11	TRUE	0.911928	3.46699	cytoplasm [GO:0005737]; ATP binding [GO:0005524]; ATP hydrolysis activity [GO:0016887]; GTP binding [GO:0005525]; ribosomal large subunit binding [GO:0043023]; ribosome binding [GO:0043022]	35.2'	not assigned.not annotated'
A8JF72	cre16.g666050	Uncharacterized protein	2.13	1.13e-05	5.99e-05	TRUE	7	TRUE	1.50833	2.75889	oxidoreductase activity [GO:0016491]	35.2'	not assigned.not annotated'
A8IVS3	cre12.g533150	Uncharacterized protein	2.13	0.00277902	0.00704586	TRUE	2	TRUE	0.903999	3.35088		35.2'	not assigned.not annotated'
A8IZ88	cre08.g379200	Thylakoid membrane protein	2.1	0.000140091	0.000528413	TRUE	6	TRUE	1.28456	2.91396	ATP binding [GO:0005524]; ATP-dependent peptidase activity [GO:0004176]; metalloendopeptidase activity [GO:0004222]; proteolysis [GO:0006508]	35.2'	not assigned.not annotated'
A0A2K3D0U9	cre13.g587500	Amino_oxidase domain-containing protein	2.06	7.92e-05	0.000325065	TRUE	6	TRUE	1.3122	2.80891	oxidoreductase activity [GO:0016491]	35.2'	not assigned.not annotated'
A0A2K3DNT0	cre06.g278087	Uncharacterized protein	2.01	0.000197239	0.000697475	TRUE	4	TRUE	1.19623	2.81968		35.2'	not assigned.not annotated'
A0A2K3DSJ9	cre05.g241655	PDZ domain-containing protein	2	0.000468099	0.00142956	TRUE	2	TRUE	1.09899	2.89684		35.2'	not assigned.not annotated'
A8HXM1	cre06.g259850	Mitochondrial ribosomal protein L29	1.99	0.0847982	0.127851	FALSE	5	TRUE	-0.32216	4.30536	ribosome [GO:0005840]; structural constituent of ribosome [GO:0003735]; translation [GO:0006412]	35.2'	not assigned.not annotated'
A8JEQ7	cre04.g217910	Uncharacterized protein	1.91	0.000418006	0.00129872	TRUE	5	TRUE	1.062	2.75476		35.2'	not assigned.not annotated'
A0A2K3D5Y3	cre12.g554100	C-type lectin domain-containing protein	1.75	0.0122941	0.0249361	TRUE	2	TRUE	0.460275	3.03456		35.2'	not assigned.not annotated'
A0A2K3DWN1	cre03.g165000	Translation factor GUF1 homolog, chloroplastic (EC 3.6.5.n1) (Elongation factor 4 homolog) (EF-4) (GTPase GUF1 homolog) (Ribosomal back-translocase)	1.64	0.0249205	0.045638	TRUE	11	TRUE	0.248655	3.03377	chloroplast [GO:0009507]; GTP binding [GO:0005525]; GTPase activity [GO:0003924]; ribosome binding [GO:0043022]; positive regulation of translation [GO:0045727]; translation [GO:0006412]	35.2'	not assigned.not annotated'
A0A2K3CPG2	cre17.g708750	DUF1573 domain-containing protein	1.58	0.0715545	0.111145	FALSE	9	TRUE	-0.16398	3.32645		35.2'	not assigned.not annotated'
A8J230	cre06.g281800	Uncharacterized protein	1.57	0.000281678	0.000929163	TRUE	7	TRUE	0.909183	2.2378		35.2'	not assigned.not annotated'
A0A2K3DNQ6	cre06.g277100	Sacchrp_dh_NADP domain-containing protein	1.55	2.67e-05	0.000126603	TRUE	4	TRUE	1.05453	2.05432	lipid droplet [GO:0005811]; oxidoreductase activity [GO:0016491]; glycolipid biosynthetic process [GO:0009247]	35.2'	not assigned.not annotated'
A0A2K3DCL9	cre09.g404000	Pentapeptide repeat-containing protein	1.55	1.49e-11	2e-09	TRUE	6	FALSE	1.42399	1.67266		35.2'	not assigned.not annotated'
Q75NZ1	cre06.g307500	Low-CO2 inducible protein LCIC	1.51	1.82e-11	2.18e-09	TRUE	13	FALSE	1.3874	1.63464	metal ion binding [GO:0046872]	35.2'	not assigned.not annotated'
A8J3K3	cre16.g674950	Uncharacterized protein	1.48	0.0041072	0.00994424	TRUE	4	TRUE	0.577343	2.38887	oxidoreductase activity [GO:0016491]; carotenoid metabolic process [GO:0016116]	35.2'	not assigned.not annotated'
A0A2K3D5G7	cre12.g560900	Amino_oxidase domain-containing protein	1.47	0.0503775	0.0834451	FALSE	11	TRUE	-0.00287	2.93672	oxidoreductase activity [GO:0016491]	35.2'	not assigned.not annotated'
A0A2K3CVH1	cre16.g674800	PAP_fibrillin domain-containing protein	1.46	0.000958499	0.00275504	TRUE	4	TRUE	0.736525	2.17626		35.2'	not assigned.not annotated'
A0A2K3D735	cre12.g549852	NAD(P)-binding protein	1.42	0.0599548	0.0951959	FALSE	4	TRUE	-0.0708	2.91917	oxidoreductase activity, acting on the CH-OH group of donors, NAD or NADP as acceptor [GO:0016616]	35.2'	not assigned.not annotated'
A8I775	cre07.g321800	Flagellar associated protein	1.34	6.24e-08	9.86e-07	TRUE	9	FALSE	1.1059	1.57267		35.2'	not assigned.not annotated'
A8IVH2	cre12.g536800	Polyketide_cyc domain-containing protein	1.32	0.00896759	0.0193967	TRUE	2	TRUE	0.402474	2.24192		35.2'	not assigned.not annotated'
A0A2K3DS48	cre05.g247450	Rhodanese domain-containing protein	1.31	0.00181533	0.00481848	TRUE	4	TRUE	0.604044	2.02347	cellular response to calcium ion [GO:0071277]; de-etiolation [GO:0009704]; regulation of stomatal closure [GO:0090333]	35.2'	not assigned.not annotated'
Q0ZAI6	cre10.g452800	LciB	1.31	7.09e-08	1.07e-06	TRUE	14	FALSE	1.07786	1.53963	metal ion binding [GO:0046872]	35.2'	not assigned.not annotated'
A8HQC6	cre01.g028850	Uncharacterized protein	1.3	0.0438285	0.0740813	FALSE	5	TRUE	0.042963	2.56252		35.2'	not assigned.not annotated'
A8IS75	cre16.g684150	Chloroplast thylakoid lumen protein	1.25	7.86e-05	0.000323866	TRUE	6	TRUE	0.796969	1.70477		35.2'	not assigned.not annotated'
A8HSV0	cre13.g573400	Low molecular mass early light-inducible protein HV90, chloroplastic	1.24	0.312297	0.392654	FALSE	4	TRUE	-1.33703	3.82049		35.2'	not assigned.not annotated'
A8HPM8	cre01.g016900	Uncharacterized protein	1.22	0.294306	0.373971	FALSE	3	TRUE	-1.22108	3.67021		35.2'	not assigned.not annotated'
A0A2K3D0Z6	cre13.g589450	VWFA domain-containing protein	1.17	0.0242065	0.0444821	TRUE	5	TRUE	0.182688	2.14764		35.2'	not assigned.not annotated'
A0A2K3D9C0	cre10.g423300	Peptidase_S9 domain-containing protein	1.15	6.01e-07	5.47e-06	TRUE	12	FALSE	0.897231	1.39508	serine-type peptidase activity [GO:0008236]; proteolysis [GO:0006508]	35.2'	not assigned.not annotated'
A8IYS5	cre12.g556250	Uncharacterized protein	1.12	0.0511425	0.0843224	FALSE	6	TRUE	-0.0066	2.24295	cell division site [GO:0032153]; microtubule cytoskeleton [GO:0015630]; septin complex [GO:0031105]; septin ring [GO:0005940]; GTP binding [GO:0005525]; GTPase activity [GO:0003924]; molecular adaptor activity [GO:0060090]; cytoskeleton-dependent cytokinesis [GO:0061640]; protein localization [GO:0008104]	35.2'	not assigned.not annotated'
A8IXU9	cre03.g198950	Uncharacterized protein	1.12	4.41e-08	7.77e-07	TRUE	9	FALSE	0.927632	1.30384	extrinsic component of membrane [GO:0019898]; photosystem II oxygen evolving complex [GO:0009654]; calcium ion binding [GO:0005509]; photosynthesis [GO:0015979]	35.2'	not assigned.not annotated'
A0A2K3CT48	cre16.g655150	Pentapeptide repeat-containing protein	1.11	0.0659911	0.103563	FALSE	6	TRUE	-0.08684	2.30655		35.2'	not assigned.not annotated'
A0A2K3DRU9	cre05.g233305	TIGR01777 family protein	1.11	1e-09	4.31e-08	TRUE	8	FALSE	0.976153	1.23787		35.2'	not assigned.not annotated'
A0A2K3CUT8	cre16.g684750	Aldo_ket_red domain-containing protein	1.07	0.0592555	0.0948373	FALSE	4	TRUE	-0.04956	2.18869		35.2'	not assigned.not annotated'
A8IR98	cre17.g707900	Uncharacterized protein	1.07	0.018616	0.0356089	TRUE	5	TRUE	0.215019	1.91782		35.2'	not assigned.not annotated'
A0A2K3CXE4	cre14.g612633	REJ domain-containing protein	1.04	0.386727	0.47458	FALSE	4	TRUE	-1.49662	3.57539		35.2'	not assigned.not annotated'
A0A2K3DCZ1	cre09.g398900	Vegetative cell wall protein gp1	1.03	0.307981	0.388591	FALSE	4	TRUE	-1.08967	3.15071		35.2'	not assigned.not annotated'
A0A2K3E5A4	cre01.g007600	Chalcone-flavonone isomerase family protein	0.95	0.0523865	0.0857028	FALSE	4	TRUE	-0.01171	1.92159	intramolecular lyase activity [GO:0016872]	35.2'	not assigned.not annotated'
A8J1J8	cre09.g402300	Mitochondrial F1F0 ATP synthase associated 10.0 kDa protein	0.91	0.135608	0.190312	FALSE	2	TRUE	-0.33325	2.15368		35.2'	not assigned.not annotated'
Q75VY8	cre10.g425900	Chlorophyll a-b binding protein, chloroplastic	0.88	3.4e-06	2.18e-05	FALSE	8	FALSE	0.655857	1.11342	chloroplast thylakoid membrane [GO:0009535]; photosystem I [GO:0009522]; photosystem II [GO:0009523]; chlorophyll binding [GO:0016168]; photosynthesis, light harvesting in photosystem I [GO:0009768]; response to light stimulus [GO:0009416]	35.2'	not assigned.not annotated'
A8JDN8	cre12.g494450	30S ribosomal protein S16	0.88	1.56e-08	3.88e-07	FALSE	5	FALSE	0.74166	1.00908	cytoplasm [GO:0005737]; small ribosomal subunit [GO:0015935]; structural constituent of ribosome [GO:0003735]; translation [GO:0006412]	35.2'	not assigned.not annotated'
A0A2K3DAA6	cre10.g437950	alpha-mannosidase (EC 3.2.1.24)	0.88	0.0376474	0.0652758	FALSE	4	TRUE	0.059719	1.6906	alpha-mannosidase activity [GO:0004559]; carbohydrate binding [GO:0030246]; metal ion binding [GO:0046872]; mannose metabolic process [GO:0006013]; oligosaccharide catabolic process [GO:0009313]	35.2'	not assigned.not annotated'
A0A2K3E7W0	cre01.g048150	TNase-like domain-containing protein	0.86	5.54e-08	9.02e-07	FALSE	8	FALSE	0.713498	1.01052		35.2'	not assigned.not annotated'
A0A2K3DVC5	cre03.g145647	PX domain-containing protein	0.86	1.44e-08	3.88e-07	FALSE	5	FALSE	0.727201	0.987133	cytoplasm [GO:0005737]; microtubule [GO:0005874]; calmodulin binding [GO:0005516]; microtubule binding [GO:0008017]; microtubule cytoskeleton organization [GO:0000226]	35.2'	not assigned.not annotated'
A0A2K3CPR2	cre17.g712300	AAA domain-containing protein	0.86	0.0604027	0.0956302	FALSE	9	TRUE	-0.04438	1.75588		35.2'	not assigned.not annotated'
A8JCJ9	cre07.g335400	Energy-dependent translational throttle protein EttA	0.85	0.0933065	0.139119	FALSE	11	TRUE	-0.16786	1.86683	ATP binding [GO:0005524]; rRNA binding [GO:0019843]; tRNA binding [GO:0000049]; negative regulation of translational elongation [GO:0045900]	35.2'	not assigned.not annotated'
A8J311	cre03.g145507	Flagellar associated protein	0.85	8.95e-05	0.000363012	FALSE	9	FALSE	0.536487	1.16208		35.2'	not assigned.not annotated'
A8JG56	cre05.g233900	Uncharacterized protein	0.81	8.42e-07	7.36e-06	FALSE	11	FALSE	0.630042	0.995011	heme binding [GO:0020037]; peroxidase activity [GO:0004601]; cellular response to oxidative stress [GO:0034599]; hydrogen peroxide catabolic process [GO:0042744]; response to reactive oxygen species [GO:0000302]	35.2'	not assigned.not annotated'
A0A2K3E4N1	cre01.g000350	FAD-binding FR-type domain-containing protein	0.8	8.03e-08	1.16e-06	FALSE	11	FALSE	0.653997	0.93827	oxidoreductase activity [GO:0016491]	35.2'	not assigned.not annotated'
A8IW44	cre17.g734450	50S ribosomal protein L19	0.75	2.23e-08	5.21e-07	FALSE	4	FALSE	0.632285	0.869595	ribonucleoprotein complex [GO:1990904]; ribosome [GO:0005840]; structural constituent of ribosome [GO:0003735]; translation [GO:0006412]	35.2'	not assigned.not annotated'
A0A2K3D1L4	cre13.g608000	Epimerase domain-containing protein	0.73	0.134168	0.188714	FALSE	3	TRUE	-0.26403	1.7287		35.2'	not assigned.not annotated'
Q75VY6	cre06.g278213	Chlorophyll a-b binding protein, chloroplastic	0.72	0.00107787	0.00303091	FALSE	11	FALSE	0.36016	1.08691	chloroplast thylakoid membrane [GO:0009535]; photosystem I [GO:0009522]; photosystem II [GO:0009523]; chlorophyll binding [GO:0016168]; photosynthesis, light harvesting in photosystem I [GO:0009768]; response to light stimulus [GO:0009416]	35.2'	not assigned.not annotated'
A0A2K3D3Y6	cre12.g518900	Aldo_ket_red domain-containing protein	0.68	0.203288	0.272036	FALSE	3	TRUE	-0.42467	1.7813	oxidoreductase activity [GO:0016491]	35.2'	not assigned.not annotated'
A0A2K3D818	cre11.g467400	Uncharacterized protein	0.66	0.171456	0.233606	FALSE	5	TRUE	-0.33473	1.66395		35.2'	not assigned.not annotated'
A0A2K3E0I6	cre02.g079800	DUF1279 domain-containing protein	0.66	0.544901	0.616017	FALSE	3	TRUE	-1.67066	2.99663		35.2'	not assigned.not annotated'
A8J7S1	cre09.g406600	Cell surface glycoprotein	0.66	2.83e-06	1.9e-05	FALSE	9	FALSE	0.489917	0.823086		35.2'	not assigned.not annotated'
A8J6Y3	cre11.g476550	Enoyl reductase (ER) domain-containing protein	0.64	1.09e-05	5.85e-05	FALSE	9	FALSE	0.453262	0.826984	mitochondrion [GO:0005739]; trans-2-enoyl-CoA reductase (NADPH) activity [GO:0019166]; fatty acid metabolic process [GO:0006631]	35.2'	not assigned.not annotated'
A8IKC8	cre12.g508750	Chlorophyll a-b binding protein, chloroplastic	0.63	0.000371934	0.00117597	FALSE	7	FALSE	0.354277	0.904323	chloroplast thylakoid membrane [GO:0009535]; photosystem I [GO:0009522]; photosystem II [GO:0009523]; chlorophyll binding [GO:0016168]; photosynthesis, light harvesting in photosystem I [GO:0009768]; response to light stimulus [GO:0009416]	35.2'	not assigned.not annotated'
A0A2K3E5V6	cre01.g016300	Calmodulin	0.6	8.46e-06	4.76e-05	FALSE	10	FALSE	0.429212	0.770166	membrane [GO:0016020]; calcium ion binding [GO:0005509]	35.2'	not assigned.not annotated'
A8ITV3	cre07.g344950	Chlorophyll a-b binding protein, chloroplastic	0.6	0.000462393	0.00142021	FALSE	8	FALSE	0.328805	0.865174	chloroplast thylakoid membrane [GO:0009535]; photosystem I [GO:0009522]; photosystem II [GO:0009523]; chlorophyll binding [GO:0016168]; photosynthesis, light harvesting in photosystem I [GO:0009768]; response to light stimulus [GO:0009416]	35.2'	not assigned.not annotated'
A8HRZ4	cre13.g567600	Flagellar associated protein	0.55	0.443117	0.52752	FALSE	7	TRUE	-0.96953	2.06867	mitochondrial respiratory chain complex IV [GO:0005751]; mitochondrial electron transport, cytochrome c to oxygen [GO:0006123]	35.2'	not assigned.not annotated'
A8IVD4	cre12.g538100	Uncharacterized protein	0.49	0.159908	0.219261	FALSE	2	TRUE	-0.22588	1.20906	cytoplasm [GO:0005737]; glutathione transferase activity [GO:0004364]; response to chemical [GO:0042221]	35.2'	not assigned.not annotated'
A0A2K3CRU8	cre17.g742300	Glutathione S-transferase	0.48	0.494198	0.574959	FALSE	5	TRUE	-1.01111	1.96961	glutathione transferase activity [GO:0004364]; glutathione metabolic process [GO:0006749]; response to chemical [GO:0042221]	35.2'	not assigned.not annotated'
A0A2K3E0L8	cre02.g081250	NAD(P)-bd_dom domain-containing protein	0.47	2.68e-06	1.82e-05	FALSE	23	FALSE	0.349501	0.585436		35.2'	not assigned.not annotated'
A0A2K3D224	cre12.g495650	WD_REPEATS_REGION domain-containing protein	0.46	0.337754	0.419753	FALSE	4	TRUE	-0.54823	1.46634	Cul4-RING E3 ubiquitin ligase complex [GO:0080008]; proteasome-mediated ubiquitin-dependent protein catabolic process [GO:0043161]	35.2'	not assigned.not annotated'
A8IFC8	cre03.g166050	Methanethiol oxidase	0.46	3.33e-05	0.000152227	FALSE	15	FALSE	0.306617	0.607979	selenium binding [GO:0008430]	35.2'	not assigned.not annotated'
A8I9I9	cre02.g093650	Uncharacterized protein	0.42	1.9e-06	1.37e-05	FALSE	9	FALSE	0.318544	0.523854	2 iron, 2 sulfur cluster binding [GO:0051537]	35.2'	not assigned.not annotated'
A0A2K3E673	cre01.g023350	Peptidase_M3 domain-containing protein	0.42	0.00107985	0.00303091	FALSE	8	FALSE	0.208681	0.629982	mitochondrion [GO:0005739]; metal ion binding [GO:0046872]; metalloendopeptidase activity [GO:0004222]; peptide metabolic process [GO:0006518]; proteolysis [GO:0006508]	35.2'	not assigned.not annotated'
A8JFZ4	cre01.g004950	Uncharacterized protein	0.41	0.482456	0.564967	FALSE	3	TRUE	-0.83992	1.66945	cytoplasm [GO:0005737]; glyoxalase III activity [GO:0019172]; methylglyoxal catabolic process to D-lactate via S-lactoyl-glutathione [GO:0019243]	35.2'	not assigned.not annotated'
A8I8N5	cre02.g086600	Uncharacterized protein	0.39	0.174612	0.237305	FALSE	5	TRUE	-0.19878	0.969661		35.2'	not assigned.not annotated'
A0A2K3DJF7	cre07.g325736	PAP_fibrillin domain-containing protein	0.38	4.8e-06	2.93e-05	FALSE	21	FALSE	0.27753	0.480691		35.2'	not assigned.not annotated'
A8IFN3	cre03.g164000	Photosystem II 10 kDa polypeptide, chloroplastic	0.36	6.15e-05	0.000264568	FALSE	4	FALSE	0.234701	0.490651		35.2'	not assigned.not annotated'
A0A2K3DXG9	cre03.g177200	CUGBP Elav-like family member 5	0.35	0.000305045	0.000993707	FALSE	7	FALSE	0.200181	0.497755	ribonucleoprotein complex [GO:1990904]; RNA binding [GO:0003723]	35.2'	not assigned.not annotated'
A0A2K3DR45	cre06.g302700	Protein NLRC3	0.34	0.525324	0.600824	FALSE	4	TRUE	-0.80071	1.48153	cytoskeleton [GO:0005856]	35.2'	not assigned.not annotated'
A0A2K3D6N5	cre12.g544450	DUF4347 domain-containing protein	0.3	0.00102896	0.00291086	FALSE	11	FALSE	0.152079	0.455088		35.2'	not assigned.not annotated'
A0A2K3DA85	cre10.g436550	Uncharacterized protein	0.29	0.000301092	0.00098563	FALSE	5	FALSE	0.166881	0.414257		35.2'	not assigned.not annotated'
A0A2K3D1J2	cre13.g607000	Aminoacyl-histidine dipeptidase	0.29	0.247317	0.321714	FALSE	5	TRUE	-0.23233	0.813026	cytosol [GO:0005829]; metallodipeptidase activity [GO:0070573]; proteolysis [GO:0006508]	35.2'	not assigned.not annotated'
A0A2K3DMK3	cre06.g259450	Chloroplast thylakoid lumen protein	0.28	0.544949	0.616017	FALSE	4	TRUE	-0.71217	1.2773		35.2'	not assigned.not annotated'
A0A2K3CUL8	cre16.g687300	Thylakoid lumenal 15 kDa chloroplastic	0.28	0.722216	0.777515	FALSE	5	TRUE	-1.41248	1.9743		35.2'	not assigned.not annotated'
A8IZZ9	cre09.g396650	phosphate acetyltransferase (EC 2.3.1.8)	0.27	0.556661	0.624646	FALSE	9	TRUE	-0.72161	1.27097	phosphate acetyltransferase activity [GO:0008959]	35.2'	not assigned.not annotated'
A0A2K3CMW5	cre36.g759747	Aa_trans domain-containing protein	0.27	0.67319	0.736402	FALSE	2	TRUE	-1.11866	1.66772	membrane [GO:0016020]	35.2'	not assigned.not annotated'
A8JGW2	cre12.g558900	Cytochrome b6-f complex subunit V	0.27	0.000153261	0.000571681	FALSE	11	FALSE	0.164542	0.376928		35.2'	not assigned.not annotated'
A0A2K3E5Y1	cre01.g017600	PQQ_3 domain-containing protein	0.27	0.111921	0.161496	FALSE	7	TRUE	-0.07355	0.611826		35.2'	not assigned.not annotated'
A0A2K3D1S0	cre12.g494350	Transmembrane 9 superfamily member	0.26	0.572609	0.640536	FALSE	3	TRUE	-0.72258	1.2422	endosome membrane [GO:0010008]; Golgi membrane [GO:0000139]; membrane [GO:0016020]; protein localization to membrane [GO:0072657]	35.2'	not assigned.not annotated'
A0A2K3DPX1	cre06.g285401	HU family DNA-binding protein	0.26	0.000249885	0.000852784	FALSE	4	FALSE	0.150933	0.365987	DNA binding [GO:0003677]; structural constituent of chromatin [GO:0030527]	35.2'	not assigned.not annotated'
A0A2K3CSK3	cre16.g691450	TPR_REGION domain-containing protein	0.26	0.450197	0.534175	FALSE	2	TRUE	-0.46667	0.982687	membrane [GO:0016020]	35.2'	not assigned.not annotated'
A0A2K3DT54	cre05.g240300	Hydrolase_4 domain-containing protein	0.26	0.133366	0.188148	FALSE	5	FALSE	-0.09179	0.605383		35.2'	not assigned.not annotated'
A0A2K3E094	cre02.g077750	RING-type domain-containing protein	0.25	0.0158144	0.0307422	FALSE	12	FALSE	0.057861	0.451677		35.2'	not assigned.not annotated'
A8JCS8	cre01.g061077	Uncharacterized protein	0.24	0.0149261	0.0294414	FALSE	11	FALSE	0.055557	0.415759		35.2'	not assigned.not annotated'
A0A2K3DPC8	cre06.g278255	S1 motif domain-containing protein	0.23	0.0983456	0.145222	FALSE	12	FALSE	-0.05065	0.514444		35.2'	not assigned.not annotated'
A0A2K3DGT6	cre08.g364700	RRM domain-containing protein	0.2	0.460871	0.543398	FALSE	2	TRUE	-0.37268	0.769596	RNA binding [GO:0003723]	35.2'	not assigned.not annotated'
A0A2K3DLF7	cre07.g352350	AAA domain-containing protein	0.2	0.688313	0.751204	FALSE	5	TRUE	-0.85605	1.25073	chloroplast thylakoid [GO:0009534]; membrane [GO:0016020]; ATP binding [GO:0005524]; ATP hydrolysis activity [GO:0016887]; ATP-dependent peptidase activity [GO:0004176]; metalloendopeptidase activity [GO:0004222]; proteolysis [GO:0006508]	35.2'	not assigned.not annotated'
A0A2K3CVF5	cre16.g675450	Short-chain dehydrogenase	0.2	0.562513	0.630554	FALSE	2	TRUE	-0.52571	0.91767		35.2'	not assigned.not annotated'
A0A2K3DZJ9	cre03.g199150	NAD(P)-bd_dom domain-containing protein	0.18	0.720474	0.77684	FALSE	5	TRUE	-0.90199	1.2636	mitochondrion [GO:0005739]; protein-containing complex binding [GO:0044877]; ubiquinone-6 biosynthetic process [GO:1901006]	35.2'	not assigned.not annotated'
A8IXV0	cre03.g198850	Uncharacterized protein	0.17	0.0123694	0.0250416	FALSE	5	FALSE	0.045484	0.300978	extrinsic component of membrane [GO:0019898]; photosystem II oxygen evolving complex [GO:0009654]; calcium ion binding [GO:0005509]; photosynthesis [GO:0015979]	35.2'	not assigned.not annotated'
A0A2K3DJ36	cre07.g321750	Flagellar associated protein	0.17	0.0692592	0.108061	FALSE	6	FALSE	-0.01587	0.355999	membrane [GO:0016020]	35.2'	not assigned.not annotated'
A0A2K3DTW7	cre04.g213250	ERAP1_C domain-containing protein	0.14	0.715334	0.775185	FALSE	8	TRUE	-0.70631	0.996067	zinc ion binding [GO:0008270]	35.2'	not assigned.not annotated'
A0A2K3DRV8	cre05.g232600	Peptidase_M11 domain-containing protein	0.14	0.54496	0.616017	FALSE	9	FALSE	-0.35313	0.633345		35.2'	not assigned.not annotated'
A8JHB7	cre12.g514200	Fatty acid photodecarboxylase, chloroplastic (CrFAP) (EC 4.1.1.106)	0.13	0.25015	0.324771	FALSE	21	FALSE	-0.10678	0.369876	chloroplast [GO:0009507]; membrane [GO:0016020]; choline dehydrogenase activity [GO:0008812]; flavin adenine dinucleotide binding [GO:0050660]; lyase activity [GO:0016829]; oxidoreductase activity [GO:0016491]; glycine betaine biosynthetic process from choline [GO:0019285]	35.2'	not assigned.not annotated'
A8ICG9	cre10.g423250	Malate dehydrogenase (EC 1.1.1.37)	0.06	0.914256	0.936916	FALSE	5	TRUE	-1.14802	1.26914	cytoplasm [GO:0005737]; L-malate dehydrogenase activity [GO:0030060]; malate metabolic process [GO:0006108]; tricarboxylic acid cycle [GO:0006099]	35.2'	not assigned.not annotated'
A8JGI8	cre12.g498950	C2 domain-containing protein	0.06	0.828466	0.863989	FALSE	4	TRUE	-0.50721	0.621077		35.2'	not assigned.not annotated'
A2PZD2	cre09.g387171	NAD-dependent epimerase/dehydratase	0.05	0.515983	0.593877	FALSE	10	FALSE	-0.11911	0.223747	dTDP-4-dehydrorhamnose 3,5-epimerase activity [GO:0008830]; dTDP-4-dehydrorhamnose reductase activity [GO:0008831]; oxidoreductase activity, acting on the CH-OH group of donors, NAD or NADP as acceptor [GO:0016616]; dTDP-rhamnose biosynthetic process [GO:0019305]; UDP-rhamnose biosynthetic process [GO:0010253]	35.2'	not assigned.not annotated'
A0A2K3E4J3	cre02.g143307	F420-0--gamma-glutamyl ligase	0.05	0.691959	0.754417	FALSE	3	FALSE	-0.21883	0.318186		35.2'	not assigned.not annotated'
A8INX1	cre06.g299650	ATP-dependent Clp protease proteolytic subunit	0.03	0.951746	0.959781	FALSE	2	TRUE	-1.16793	1.23561	endopeptidase Clp complex [GO:0009368]; plastid [GO:0009536]; ATP-dependent peptidase activity [GO:0004176]; ATPase binding [GO:0051117]; serine-type endopeptidase activity [GO:0004252]; protein quality control for misfolded or incompletely synthesized proteins [GO:0006515]	35.2'	not assigned.not annotated'
A0A2K3DXQ9	cre03.g180800	HDAC_interact domain-containing protein	0.03	0.939436	0.955259	FALSE	4	TRUE	-0.77487	0.831665	chromatin [GO:0000785]; histone deacetylase complex [GO:0000118]; transcription corepressor activity [GO:0003714]; histone deacetylation [GO:0016575]; negative regulation of transcription by RNA polymerase II [GO:0000122]	35.2'	not assigned.not annotated'
A0A2K3DP33	cre06.g278170	FAS1 domain-containing protein	0.02	0.73467	0.785841	FALSE	7	FALSE	-0.12433	0.171024	extracellular space [GO:0005615]	35.2'	not assigned.not annotated'
A8I7T8	cre02.g080700	Luminal-binding protein 5	0.01	0.929132	0.947645	FALSE	20	FALSE	-0.193	0.209666	cytoplasm [GO:0005737]; endoplasmic reticulum chaperone complex [GO:0034663]; endoplasmic reticulum lumen [GO:0005788]; membrane [GO:0016020]; nucleus [GO:0005634]; ATP binding [GO:0005524]; ATP hydrolysis activity [GO:0016887]; ATP-dependent protein folding chaperone [GO:0140662]; heat shock protein binding [GO:0031072]; misfolded protein binding [GO:0051787]; protein folding chaperone [GO:00441…	35.2'	not assigned.not annotated'
A0A2K3DDA0	cre09.g394200	FAS1 domain-containing protein	0	0.977439	0.979261	FALSE	22	FALSE	-0.23377	0.240004	nucleus [GO:0005634]; transcription corepressor activity [GO:0003714]	35.2'	not assigned.not annotated'
A8HTQ3	cre13.g579550	Flagellar associated protein	0	0.992847	0.993772	FALSE	3	TRUE	-0.75852	0.752219		35.2'	not assigned.not annotated'
A0A2K3DMI5	cre06.g258800	DUF3707 domain-containing protein	-0.02	0.824665	0.861531	FALSE	19	FALSE	-0.23975	0.194894		35.2'	not assigned.not annotated'
A8JEV1	cre08.g372450	OEE3	-0.03	0.880959	0.909763	FALSE	9	FALSE	-0.39452	0.3431	chloroplast [GO:0009507]; extrinsic component of membrane [GO:0019898]; photosystem II oxygen evolving complex [GO:0009654]; calcium ion binding [GO:0005509]; electron transporter, transferring electrons within the cyclic electron transport pathway of photosynthesis activity [GO:0045156]; photosynthetic electron transport chain [GO:0009767]	35.2'	not assigned.not annotated'
A0A2K3DLY3	cre06.g250800	WW domain-containing protein	-0.03	0.934107	0.951815	FALSE	5	TRUE	-0.8936	0.827388	RNA binding [GO:0003723]	35.2'	not assigned.not annotated'
A8I3M2	cre02.g108900	EF-hand domain-containing protein	-0.05	0.89976	0.923822	FALSE	8	TRUE	-0.81653	0.72609	calcium ion binding [GO:0005509]	35.2'	not assigned.not annotated'
Q9FYV4	cre09.g392467	Putative copper chaperone	-0.05	0.935806	0.952643	FALSE	2	TRUE	-1.3508	1.2532	metal ion binding [GO:0046872]; response to stimulus [GO:0050896]	35.2'	not assigned.not annotated'
A0A2K3CMT5	cre43.g760497	Clp R domain-containing protein	-0.06	0.461004	0.543398	FALSE	6	FALSE	-0.23494	0.113798		35.2'	not assigned.not annotated'
A0A2K3DCD9	cre09.g386200	RAP domain-containing protein	-0.07	0.745628	0.795978	FALSE	3	TRUE	-0.53484	0.394263	chloroplast [GO:0009507]; mitochondrial matrix [GO:0005759]; ribonucleoprotein granule [GO:0035770]; RNA binding [GO:0003723]; chloroplast rRNA processing [GO:1901259]; mitochondrial RNA processing [GO:0000963]; regulation of mitochondrial mRNA stability [GO:0044528]	35.2'	not assigned.not annotated'
A0A2K3DR14	cre06.g300700	NAD(P)-bd_dom domain-containing protein	-0.07	0.590946	0.656946	FALSE	8	FALSE	-0.35019	0.209332		35.2'	not assigned.not annotated'
A0A2K3DYQ5	cre03.g197500	Calmodulin	-0.09	0.399566	0.487312	FALSE	9	FALSE	-0.30274	0.130205	calcium ion binding [GO:0005509]	35.2'	not assigned.not annotated'
A0A2K3D3T8	cre12.g517100	Chalcone-flavonone isomerase family protein	-0.11	0.308577	0.388886	FALSE	5	FALSE	-0.34783	0.120494	intramolecular lyase activity [GO:0016872]	35.2'	not assigned.not annotated'
A0A2K3D1A1	cre13.g602650	Rhodanese domain-containing protein	-0.12	0.778796	0.822402	FALSE	4	TRUE	-1.01088	0.776827		35.2'	not assigned.not annotated'
A0A2K3CWT8	cre15.g638400	Usp domain-containing protein	-0.14	0.823371	0.861086	FALSE	3	TRUE	-1.49059	1.20983		35.2'	not assigned.not annotated'
A0A2K3D175	cre13.g603000	PDEase domain-containing protein	-0.16	0.763918	0.809874	FALSE	3	TRUE	-1.28265	0.967554	3',5'-cyclic-nucleotide phosphodiesterase activity [GO:0004114]; metal ion binding [GO:0046872]; signal transduction [GO:0007165]	35.2'	not assigned.not annotated'
A8HX11	cre06.g264050	Uncharacterized protein	-0.18	0.723492	0.777746	FALSE	2	TRUE	-1.30399	0.934457	phosphatidylinositol binding [GO:0035091]	35.2'	not assigned.not annotated'
A0A2K3DAY3	cre10.g447100	Mitochondrial glycoprotein	-0.19	0.697919	0.758608	FALSE	5	TRUE	-1.21811	0.844357	mitochondrial matrix [GO:0005759]	35.2'	not assigned.not annotated'
A8JDL8	cre12.g495850	3-hydroxybutyrate dehydrogenase	-0.19	0.0115997	0.0237066	FALSE	10	FALSE	-0.32652	-0.05125	3-hydroxybutyrate dehydrogenase activity [GO:0003858]	35.2'	not assigned.not annotated'
A8JDA2	cre17.g715500	thioredoxin-dependent peroxiredoxin (EC 1.11.1.24)	-0.19	0.697821	0.758608	FALSE	7	TRUE	-1.24144	0.860416	thioredoxin-dependent peroxiredoxin activity [GO:0140824]	35.2'	not assigned.not annotated'
A8J1M7	cre09.g403900	Uncharacterized protein	-0.2	0.611456	0.67625	FALSE	5	TRUE	-1.05482	0.649555		35.2'	not assigned.not annotated'
A8J4N7	cre09.g410600	protein-serine/threonine phosphatase (EC 3.1.3.16)	-0.21	0.717045	0.775476	FALSE	5	TRUE	-1.44569	1.02741	metal ion binding [GO:0046872]; myosin phosphatase activity [GO:0017018]; protein dephosphorylation [GO:0006470]	35.2'	not assigned.not annotated'
A2PZC1	cre06.g272900	Adrenodoxin reductase	-0.21	0.00171402	0.00458352	FALSE	18	FALSE	-0.32569	-0.09844	oxidoreductase activity [GO:0016491]	35.2'	not assigned.not annotated'
A8J4Z4	cre09.g415550	RAP domain-containing protein	-0.21	0.00127245	0.0035164	FALSE	19	FALSE	-0.32278	-0.10366		35.2'	not assigned.not annotated'
A0A2K3DJL0	cre07.g326950	tRNA-binding domain-containing protein	-0.22	0.623506	0.688868	FALSE	3	TRUE	-1.15684	0.724695	tRNA binding [GO:0000049]	35.2'	not assigned.not annotated'
A8HX38	cre06.g263450	Elongation factor Tu, chloroplastic	-0.22	0.000898952	0.00259778	FALSE	29	FALSE	-0.33341	-0.11411	chloroplast [GO:0009507]; GTP binding [GO:0005525]; GTPase activity [GO:0003924]; translation [GO:0006412]	35.2'	not assigned.not annotated'
A8IRG0	cre03.g184250	Calmodulin	-0.22	0.746603	0.796229	FALSE	3	TRUE	-1.71661	1.26699	calcium ion binding [GO:0005509]	35.2'	not assigned.not annotated'
A0A2K3D764	cre11.g467531	Pyruvate carboxyltransferase domain-containing protein	-0.23	0.705887	0.766494	FALSE	3	TRUE	-1.53461	1.07491		35.2'	not assigned.not annotated'
Q9AU02	cre01.g049500	Cytochrome c oxidase subunit II (EC 1.9.3.1)	-0.23	0.0776945	0.11847	FALSE	4	FALSE	-0.4942	0.030384	membrane [GO:0016020]; copper ion binding [GO:0005507]; cytochrome-c oxidase activity [GO:0004129]; ATP synthesis coupled electron transport [GO:0042773]	35.2'	not assigned.not annotated'
A8JDK1	cre02.g142126	Flagellar associated protein	-0.24	0.548266	0.618454	FALSE	3	TRUE	-1.08114	0.60592		35.2'	not assigned.not annotated'
A0A2K3E4T1	cre01.g002500	LEA_2 domain-containing protein	-0.24	0.0543899	0.088322	FALSE	13	FALSE	-0.49196	0.005445		35.2'	not assigned.not annotated'
A8HTX7	cre13.g581600	Mitochondrial F1F0 ATP synthase associated protein	-0.25	0.0084477	0.0184404	FALSE	15	FALSE	-0.42955	-0.07929		35.2'	not assigned.not annotated'
A8IKI9	cre12.g509750	MPPA2 protein	-0.26	0.00109597	0.00306815	FALSE	17	FALSE	-0.38789	-0.12814	mitochondrion [GO:0005739]; metal ion binding [GO:0046872]	35.2'	not assigned.not annotated'
A0A2K3DKU5	cre07.g344550	Phosphoglycerate dehydrogenase	-0.26	0.000158843	0.000586792	FALSE	10	FALSE	-0.36585	-0.15908	NAD binding [GO:0051287]; oxidoreductase activity, acting on the CH-OH group of donors, NAD or NADP as acceptor [GO:0016616]	35.2'	not assigned.not annotated'
A0A2K3DW82	cre03.g158750	ATP-dependent RNA helicase DBP2	-0.26	0.520321	0.597591	FALSE	7	TRUE	-1.14219	0.612331	nucleus [GO:0005634]; ATP binding [GO:0005524]; hydrolase activity [GO:0016787]; RNA binding [GO:0003723]; RNA helicase activity [GO:0003724]	35.2'	not assigned.not annotated'
A0A2K3DKM3	cre07.g342350	Phosphodiesterase (EC 3.1.4.-)	-0.27	0.383047	0.471678	FALSE	6	TRUE	-0.92576	0.384447	3',5'-cyclic-nucleotide phosphodiesterase activity [GO:0004114]; metal ion binding [GO:0046872]; signal transduction [GO:0007165]	35.2'	not assigned.not annotated'
A0A2K3DD77	cre09.g396100	DUF3707 domain-containing protein	-0.27	0.00144844	0.00396202	FALSE	7	FALSE	-0.41231	-0.12907		35.2'	not assigned.not annotated'
A0A2K3CTZ8	cre16.g675958	Transmembrane 9 superfamily member	-0.28	0.232545	0.304119	FALSE	4	TRUE	-0.76567	0.206964	endosome membrane [GO:0010008]; Golgi membrane [GO:0000139]; membrane [GO:0016020]; protein localization to membrane [GO:0072657]	35.2'	not assigned.not annotated'
A8IUR4	cre14.g631900	EndoU domain-containing protein	-0.28	0.0146673	0.029091	FALSE	6	TRUE	-0.49265	-0.06665	endoribonuclease activity [GO:0004521]	35.2'	not assigned.not annotated'
A8ISZ1	cre04.g222700	Elongation factor 3	-0.29	0.000366553	0.00116237	FALSE	33	FALSE	-0.41927	-0.16458	cytoplasm [GO:0005737]; ATP binding [GO:0005524]; RNA binding [GO:0003723]; translation elongation factor activity [GO:0003746]	35.2'	not assigned.not annotated'
A8HQT1	cre01.g033550	Uncharacterized protein	-0.32	0.000407186	0.00127246	FALSE	8	FALSE	-0.45567	-0.17631	endoplasmic reticulum [GO:0005783]; protein disulfide isomerase activity [GO:0003756]; protein folding [GO:0006457]	35.2'	not assigned.not annotated'
Q8LK22	cre16.g691850	Cytochrome c oxidase subunit	-0.32	0.000561477	0.00170988	FALSE	5	FALSE	-0.47089	-0.17392		35.2'	not assigned.not annotated'
A8JCE9	cre07.g338050	Flagellar associated protein	-0.32	2.6e-05	0.000124315	FALSE	14	FALSE	-0.42775	-0.22007		35.2'	not assigned.not annotated'
A0A2K3CNK7	cre18.g750047	Staphylococcus aureus surface protein A	-0.33	0.336484	0.418657	FALSE	42	FALSE	-1.03666	0.386359	membrane [GO:0016020]	35.2'	not assigned.not annotated'
A0A2K3D8R9	cre11.g481126	FAD-binding FR-type domain-containing protein	-0.33	7.17e-05	0.000299858	FALSE	7	FALSE	-0.4433	-0.20907	cytochrome-b5 reductase activity, acting on NAD(P)H [GO:0004128]	35.2'	not assigned.not annotated'
A8ISV8	cre04.g221400	Tautomerase domain-containing protein	-0.33	0.423353	0.509066	FALSE	3	TRUE	-1.19229	0.538012		35.2'	not assigned.not annotated'
A0A2K3DCR6	cre09.g401900	Protein kinase domain-containing protein	-0.33	0.0680431	0.106472	FALSE	13	FALSE	-0.69794	0.029327	spliceosomal complex [GO:0005681]; mRNA cis splicing, via spliceosome [GO:0045292]	35.2'	not assigned.not annotated'
A9ZNH0	cre01.g049950	Subtilase-like serine protease	-0.34	0.448308	0.53311	FALSE	10	TRUE	-1.27563	0.603672	membrane [GO:0016020]; serine-type endopeptidase activity [GO:0004252]; proteolysis [GO:0006508]	35.2'	not assigned.not annotated'
A0A2K3DMT2	cre06.g263250	Methyl-accepting transducer domain-containing protein	-0.34	0.0271564	0.0493126	FALSE	8	FALSE	-0.64069	-0.04655		35.2'	not assigned.not annotated'
A0A2K3CUY2	cre16.g682800	Pentatricopeptide repeat-containing chloroplastic	-0.36	0.40888	0.494984	FALSE	2	TRUE	-1.28645	0.56398		35.2'	not assigned.not annotated'
A8ITL0	cre07.g340350	ATP synthase subunit d, mitochondrial	-0.39	1.23e-05	6.38e-05	FALSE	18	FALSE	-0.49958	-0.27155		35.2'	not assigned.not annotated'
A0A2K3E0G2	cre02.g079550	PH domain-containing protein	-0.39	0.413115	0.498987	FALSE	4	TRUE	-1.38964	0.614448	cytoplasm [GO:0005737]; membrane [GO:0016020]; microtubule [GO:0005874]; GTP binding [GO:0005525]; GTPase activity [GO:0003924]; microtubule binding [GO:0008017]	35.2'	not assigned.not annotated'
A0A2K3E8A6	cre01.g054850	Flagellar associated protein	-0.39	0.400171	0.487312	FALSE	4	TRUE	-1.36974	0.58986		35.2'	not assigned.not annotated'
A8JAH1	cre16.g689087	Reticulon-like protein	-0.41	0.45578	0.539014	FALSE	5	TRUE	-1.58163	0.758847	endoplasmic reticulum membrane [GO:0005789]; response to bacterium [GO:0009617]	35.2'	not assigned.not annotated'
A8JG73	cre05.g233050	Flagellar associated protein	-0.41	7.91e-06	4.5e-05	FALSE	4	FALSE	-0.52852	-0.29584		35.2'	not assigned.not annotated'
A8ISA5	cre16.g685400	Short chain dehydrogenase/reductase	-0.41	0.102692	0.150196	FALSE	5	TRUE	-0.92395	0.097573		35.2'	not assigned.not annotated'
A8JCP5	cre01.g054500	proton-translocating NAD(P)(+) transhydrogenase (EC 7.1.1.1)	-0.42	3.5e-06	2.22e-05	FALSE	27	FALSE	-0.52747	-0.31022	membrane [GO:0016020]; NAD binding [GO:0051287]; NAD(P)+ transhydrogenase activity [GO:0008746]; NADP binding [GO:0050661]; NADPH regeneration [GO:0006740]; proton transmembrane transport [GO:1902600]	35.2'	not assigned.not annotated'
Q19VH4	cre10.g456050	NAD(P)H dehydrogenase (quinone) (EC 1.6.5.2)	-0.42	9.37e-05	0.000375775	FALSE	7	FALSE	-0.58118	-0.2671	FMN binding [GO:0010181]; NAD(P)H dehydrogenase (quinone) activity [GO:0003955]	35.2'	not assigned.not annotated'
Q6QAY3	cre09.g416150	Mitochondrial NADH:ubiquinone oxidoreductase 19 kDa subunit (EC 1.6.5.3, EC 1.6.99.3)	-0.43	0.00025634	0.00086656	FALSE	5	FALSE	-0.61444	-0.2526	oxidoreductase activity [GO:0016491]	35.2'	not assigned.not annotated'
A0A2K3D738	cre12.g553678	TPR_REGION domain-containing protein	-0.43	0.5548	0.623208	FALSE	3	TRUE	-2.00171	1.13325		35.2'	not assigned.not annotated'
A2PZC0	cre06.g304500	Zygote-specific Zys3 like protein	-0.44	0.253129	0.327847	FALSE	6	TRUE	-1.23198	0.359413	cytoplasm [GO:0005737]; nucleus [GO:0005634]; mRNA cis splicing, via spliceosome [GO:0045292]	35.2'	not assigned.not annotated'
P93106	cre03.g194850	malate dehydrogenase (EC 1.1.1.37)	-0.44	0.000424186	0.00131412	FALSE	15	FALSE	-0.63488	-0.24425	cytoplasm [GO:0005737]; L-malate dehydrogenase activity [GO:0030060]; carboxylic acid metabolic process [GO:0019752]; tricarboxylic acid cycle [GO:0006099]	35.2'	not assigned.not annotated'
A8IGU4	cre07.g332450	Thiamine pyrimidine synthase	-0.44	0.227186	0.297472	FALSE	5	TRUE	-1.19567	0.316373	thiamine biosynthetic process [GO:0009228]; thiamine diphosphate biosynthetic process [GO:0009229]	35.2'	not assigned.not annotated'
A0A2K3D5P3	cre12.g558600	DUF4384 domain-containing protein	-0.44	0.312882	0.39293	FALSE	3	TRUE	-1.35477	0.474871	membrane [GO:0016020]	35.2'	not assigned.not annotated'
A0A2K3CNT1	cre17.g699000	phosphate acetyltransferase (EC 2.3.1.8)	-0.44	0.394682	0.483238	FALSE	8	TRUE	-1.54932	0.659589	acetyltransferase activity [GO:0016407]	35.2'	not assigned.not annotated'
A8J0N1	cre02.g141100	RETICULATA-related protein	-0.47	0.410572	0.496474	FALSE	3	TRUE	-1.68329	0.740487	plant organ development [GO:0099402]	35.2'	not assigned.not annotated'
A8JE98	cre17.g741850	RRM domain-containing protein	-0.47	0.000766069	0.00225623	FALSE	4	FALSE	-0.69797	-0.24544	ribonucleoprotein complex [GO:1990904]; RNA binding [GO:0003723]	35.2'	not assigned.not annotated'
A0A2K3DPU1	cre06.g283800	HECT domain-containing protein	-0.5	0.342016	0.424068	FALSE	9	TRUE	-1.60893	0.607904		35.2'	not assigned.not annotated'
A0A2K3DF66	cre09.g402775	SPX domain-containing protein	-0.5	0.283012	0.361328	FALSE	7	TRUE	-1.48716	0.478392	membrane [GO:0016020]	35.2'	not assigned.not annotated'
A8IVP1	cre12.g534450	Uncharacterized protein	-0.51	0.103469	0.150935	FALSE	6	TRUE	-1.14013	0.121838	mRNA binding [GO:0003729]	35.2'	not assigned.not annotated'
A8IIL1	cre10.g439850	Transmembrane 9 superfamily member	-0.51	2.12e-06	1.51e-05	FALSE	8	FALSE	-0.64098	-0.38757	endosome membrane [GO:0010008]; Golgi membrane [GO:0000139]; membrane [GO:0016020]; protein localization to membrane [GO:0072657]	35.2'	not assigned.not annotated'
A8IZS7	cre09.g392500	BAR domain-containing protein	-0.52	0.00672234	0.0151499	FALSE	4	TRUE	-0.86969	-0.17698		35.2'	not assigned.not annotated'
A0A2K3CS95	cre16.g696000	BRO1 domain-containing protein	-0.52	0.00577371	0.0133766	FALSE	18	FALSE	-0.86123	-0.18572	UDP-N-acetylglucosamine diphosphorylase activity [GO:0003977]; UDP-N-acetylglucosamine biosynthetic process [GO:0006048]	35.2'	not assigned.not annotated'
A0A2K3DCP5	cre09.g402950	Uncharacterized protein	-0.52	0.244687	0.318835	FALSE	4	TRUE	-1.46038	0.413342	membrane [GO:0016020]	35.2'	not assigned.not annotated'
A8I0H0	cre10.g456000	NAD(P)H dehydrogenase (quinone) (EC 1.6.5.2)	-0.53	0.0346107	0.0612958	FALSE	4	TRUE	-1.01448	-0.04591	FMN binding [GO:0010181]; NAD(P)H dehydrogenase (quinone) activity [GO:0003955]	35.2'	not assigned.not annotated'
A8I3Y8	cre02.g106850	TPR_REGION domain-containing protein	-0.54	0.352013	0.43546	FALSE	3	TRUE	-1.74838	0.676715	Hsp70 protein binding [GO:0030544]; Hsp90 protein binding [GO:0051879]; protein folding [GO:0006457]	35.2'	not assigned.not annotated'
A0A2K3DKV5	cre07.g344400	Phosphoglycerate dehydrogenase	-0.56	4.8e-06	2.93e-05	FALSE	25	FALSE	-0.70696	-0.40815	NAD binding [GO:0051287]; oxidoreductase activity, acting on the CH-OH group of donors, NAD or NADP as acceptor [GO:0016616]	35.2'	not assigned.not annotated'
A8J094	cre09.g393765	LysM domain-containing protein	-0.56	0.296287	0.376044	FALSE	5	TRUE	-1.68609	0.564194		35.2'	not assigned.not annotated'
A0A2K3D2H8	cre12.g512000	Golgi apparatus protein 1	-0.56	0.000107739	0.000420207	FALSE	13	FALSE	-0.77384	-0.35067	Golgi membrane [GO:0000139]	35.2'	not assigned.not annotated'
A8I382	cre02.g111450	Uncharacterized protein	-0.58	0.481883	0.564912	FALSE	5	TRUE	-2.32965	1.17091		35.2'	not assigned.not annotated'
Q27YU5	cre07.g330200	Radial spoke protein 9	-0.58	0.202146	0.270957	FALSE	5	TRUE	-1.51969	0.360342	axoneme [GO:0005930]; axoneme assembly [GO:0035082]; cilium movement involved in cell motility [GO:0060294]; motile cilium assembly [GO:0044458]	35.2'	not assigned.not annotated'
A8I495	cre02.g104900	Obg-like ATPase 1	-0.58	0.0853115	0.128445	FALSE	9	TRUE	-1.26094	0.095535	cytoplasm [GO:0005737]; ATP binding [GO:0005524]; ATP hydrolysis activity [GO:0016887]; GTP binding [GO:0005525]; ribosomal large subunit binding [GO:0043023]; ribosome binding [GO:0043022]	35.2'	not assigned.not annotated'
A8IDS5	cre03.g177500	HVA22-like protein	-0.59	0.137416	0.192597	FALSE	3	TRUE	-1.39392	0.219156	membrane [GO:0016020]	35.2'	not assigned.not annotated'
A8IXR5	cre03.g199900	mRNA cap-binding protein	-0.6	3.68e-06	2.31e-05	FALSE	7	FALSE	-0.75187	-0.44091	eukaryotic translation initiation factor 4F complex [GO:0016281]; RNA 7-methylguanosine cap binding [GO:0000340]; translation initiation factor activity [GO:0003743]	35.2'	not assigned.not annotated'
A8I017	cre10.g452350	Flagellar associated protein	-0.6	0.14775	0.204944	FALSE	4	TRUE	-1.45445	0.248887		35.2'	not assigned.not annotated'
A8J5B8	cre12.g528000	CBS domain-containing protein	-0.62	1.59e-08	3.88e-07	FALSE	14	FALSE	-0.71748	-0.52705		35.2'	not assigned.not annotated'
A0A2K3E2Y6	cre02.g110350	C2 domain-containing protein	-0.63	0.0129825	0.0260863	FALSE	7	TRUE	-1.09835	-0.16111		35.2'	not assigned.not annotated'
A0A2K3E0J7	cre02.g081050	Secreted protein	-0.64	6.19e-07	5.55e-06	FALSE	18	FALSE	-0.77963	-0.50071		35.2'	not assigned.not annotated'
A0A2K3D8I0	cre11.g477950	ADP-ribosylglycohydrolase	-0.65	0.0380467	0.0658618	FALSE	14	TRUE	-1.24787	-0.04251		35.2'	not assigned.not annotated'
A8JE83	cre17.g741000	Translocon-associated protein subunit alpha (TRAP-alpha) (Signal sequence receptor subunit alpha)	-0.65	0.0600038	0.0951959	FALSE	3	TRUE	-1.34224	0.032704	endoplasmic reticulum [GO:0005783]; endoplasmic reticulum membrane [GO:0005789]	35.2'	not assigned.not annotated'
A0A2K3DLB7	cre07.g351650	CFA20_dom domain-containing protein	-0.66	0.123175	0.17579	FALSE	3	TRUE	-1.53075	0.209843	ciliary basal body [GO:0036064]; motile cilium [GO:0031514]; cilium assembly [GO:0060271]; positive regulation of cell motility [GO:2000147]; regulation of cilium beat frequency involved in ciliary motility [GO:0060296]	35.2'	not assigned.not annotated'
A8J087	cre09.g393358	Uncharacterized protein	-0.68	2.95e-06	1.95e-05	FALSE	6	FALSE	-0.85295	-0.50644	cytoplasm [GO:0005737]; nucleus [GO:0005634]; RNA binding [GO:0003723]	35.2'	not assigned.not annotated'
A8J3F0	cre16.g672300	HMG box domain-containing protein	-0.68	0.264045	0.341163	FALSE	4	TRUE	-1.95333	0.59151	nucleus [GO:0005634]; DNA binding, bending [GO:0008301]	35.2'	not assigned.not annotated'
A0A2K3E7P1	cre01.g044800	formate C-acetyltransferase (EC 2.3.1.54)	-0.69	6.56e-08	1.02e-06	FALSE	32	FALSE	-0.80529	-0.5653	cytosol [GO:0005829]; formate C-acetyltransferase activity [GO:0008861]; carbohydrate metabolic process [GO:0005975]; threonine catabolic process [GO:0006567]	35.2'	not assigned.not annotated'
A0A2K3D6A0	cre12.g549350	Uncharacterized protein	-0.7	0.0323814	0.0576324	FALSE	2	TRUE	-1.3325	-0.07056		35.2'	not assigned.not annotated'
A0A2K3CQV3	cre17.g729150	RRM domain-containing protein	-0.7	0.253044	0.327847	FALSE	4	TRUE	-1.98101	0.577763	RNA binding [GO:0003723]	35.2'	not assigned.not annotated'
A0A2K3E7I5	cre01.g042750	Aconitate hydratase, mitochondrial (Aconitase) (EC 4.2.1.3)	-0.73	4.33e-07	4.35e-06	FALSE	34	FALSE	-0.88505	-0.57749	cytosol [GO:0005829]; mitochondrion [GO:0005739]; 4 iron, 4 sulfur cluster binding [GO:0051539]; aconitate hydratase activity [GO:0003994]; metal ion binding [GO:0046872]; tricarboxylic acid cycle [GO:0006099]	35.2'	not assigned.not annotated'
A8I8V6	cre02.g088000	Prohibitin	-0.73	0.0812246	0.123154	FALSE	5	TRUE	-1.57711	0.10757	mitochondrial inner membrane [GO:0005743]; mitochondrion [GO:0005739]; mitochondrion organization [GO:0007005]	35.2'	not assigned.not annotated'
A8J9H7	cre16.g650600	PKD domain-containing protein	-0.74	0.103479	0.150935	FALSE	8	TRUE	-1.65439	0.176819		35.2'	not assigned.not annotated'
A0A2K3E4N7	cre01.g001100	BRO1 domain-containing protein	-0.76	0.000265929	0.000887805	FALSE	13	FALSE	-1.07834	-0.4413		35.2'	not assigned.not annotated'
A0A2K3D5J0	cre12.g560300	RNA-binding protein Musashi	-0.79	0.0769938	0.117904	FALSE	4	TRUE	-1.68789	0.101482	RNA binding [GO:0003723]	35.2'	not assigned.not annotated'
A0A2K3DL49	cre07.g349200	Mitochondrial import inner membrane translocase subunit TIM22	-0.79	0.0348776	0.0615655	FALSE	3	TRUE	-1.51932	-0.06739	membrane [GO:0016020]	35.2'	not assigned.not annotated'
A8J6F2	cre17.g721300	Mitochondrial F1F0 ATP synthase associated 14.3 kDa protein	-0.8	0.026981	0.0492437	FALSE	5	TRUE	-1.48627	-0.10905		35.2'	not assigned.not annotated'
A0A2K3CWD5	cre15.g635067	PBP_domain domain-containing protein	-0.8	0.0188964	0.0360171	FALSE	6	TRUE	-1.44325	-0.15965	membrane [GO:0016020]	35.2'	not assigned.not annotated'
A8JI07	cre17.g746997	Aldehyde-alcohol dehydrogenase	-0.82	2.23e-09	8.57e-08	FALSE	24	FALSE	-0.9222	-0.7139	mitochondrion [GO:0005739]; alcohol dehydrogenase (NAD+) activity [GO:0004022]; metal ion binding [GO:0046872]; oxidoreductase activity, acting on the aldehyde or oxo group of donors, NAD or NADP as acceptor [GO:0016620]	35.2'	not assigned.not annotated'
A0A2K3CVA1	cre16.g677450	glucose-6-phosphate 1-epimerase (EC 5.1.3.15)	-0.82	0.0764692	0.117435	FALSE	3	TRUE	-1.74194	0.10295	cytoplasm [GO:0005737]; carbohydrate binding [GO:0030246]; glucose-6-phosphate 1-epimerase activity [GO:0047938]; carbohydrate metabolic process [GO:0005975]	35.2'	not assigned.not annotated'
A0A2K3E4Y8	cre01.g004900	DJ-1_PfpI domain-containing protein	-0.83	0.0516977	0.0849772	FALSE	5	TRUE	-1.6613	0.007238	cytoplasm [GO:0005737]; glyoxalase III activity [GO:0019172]; methylglyoxal catabolic process to D-lactate via S-lactoyl-glutathione [GO:0019243]	35.2'	not assigned.not annotated'
A8JBE2	cre16.g670973	Glutathione S-transferase	-0.84	0.0922508	0.137736	FALSE	2	TRUE	-1.83824	0.161936	glutathione transferase activity [GO:0004364]; glutathione metabolic process [GO:0006749]; response to chemical [GO:0042221]	35.2'	not assigned.not annotated'
A0A2K3CR90	cre17.g734300	AIG1-type G domain-containing protein	-0.84	0.00023368	0.000807735	FALSE	6	TRUE	-1.18636	-0.49328	GTP binding [GO:0005525]	35.2'	not assigned.not annotated'
A0A2K3D196	cre13.g602450	PSII_Pbs31 domain-containing protein	-0.85	0.0840196	0.126855	FALSE	4	TRUE	-1.82853	0.134217		35.2'	not assigned.not annotated'
A0A2K3D649	cre12.g551800	Nudix hydrolase domain-containing protein	-0.86	0.0482202	0.0804917	FALSE	7	TRUE	-1.70841	-0.00799		35.2'	not assigned.not annotated'
A0A2K3D260	cre12.g489750	Cilia- and flagella-associated protein 52	-0.9	0.000254598	0.000865542	FALSE	4	TRUE	-1.2809	-0.52703	cytoplasm [GO:0005737]; motile cilium [GO:0031514]; cilium assembly [GO:0060271]	35.2'	not assigned.not annotated'
A0A2K3D4R1	cre12.g529950	MI domain-containing protein	-0.91	0.00582546	0.0134386	FALSE	9	TRUE	-1.50556	-0.3236	eukaryotic translation initiation factor 4F complex [GO:0016281]; mRNA binding [GO:0003729]; translation initiation factor activity [GO:0003743]	35.2'	not assigned.not annotated'
A8IZS5	cre09.g392350	Uncharacterized protein	-0.96	6e-07	5.47e-06	FALSE	6	FALSE	-1.16626	-0.75012	RNA binding [GO:0003723]	35.2'	not assigned.not annotated'
A0A2K3CPA4	cre17.g706600	DUF177 domain-containing protein	-1	0.131777	0.18664	FALSE	4	TRUE	-2.34878	0.350896		35.2'	not assigned.not annotated'
A8HSU1	cre13.g573250	Uncharacterized protein	-1.02	0.180857	0.243941	FALSE	7	TRUE	-2.60022	0.552517	catalytic activity [GO:0003824]	35.2'	not assigned.not annotated'
A0A2K3CWI8	cre15.g636800	Glutathione S-transferase	-1.04	0.097435	0.144274	FALSE	2	TRUE	-2.31053	0.223962	cytoplasm [GO:0005737]; glutathione binding [GO:0043295]; glutathione transferase activity [GO:0004364]; response to chemical [GO:0042221]	35.2'	not assigned.not annotated'
A0A2K3E4D4	cre02.g142206	PsbP domain-containing protein	-1.06	0.0351373	0.0617892	FALSE	7	TRUE	-2.03769	-0.08861		35.2'	not assigned.not annotated'
A8JFW5	cre07.g356400	Uncharacterized protein	-1.09	0.0100796	0.021372	TRUE	5	TRUE	-1.86524	-0.31599	cilium [GO:0005929]; lipid binding [GO:0008289]; cilium assembly [GO:0060271]; lipoprotein transport [GO:0042953]	35.2'	not assigned.not annotated'
A8J2L0	cre03.g152150	C2H2-type domain-containing protein	-1.13	0.0147622	0.029212	TRUE	7	TRUE	-1.98541	-0.26739	nucleolus [GO:0005730]	35.2'	not assigned.not annotated'
A0A2K3D4W3	cre12.g532100	Flagellar associated protein	-1.14	0.0146233	0.0290705	TRUE	4	TRUE	-1.99921	-0.27104		35.2'	not assigned.not annotated'
A8IHH9	cre07.g328200	Uncharacterized protein	-1.16	0.040479	0.0696238	FALSE	7	TRUE	-2.25144	-0.05983	extrinsic component of membrane [GO:0019898]; photosystem II oxygen evolving complex [GO:0009654]; calcium ion binding [GO:0005509]; photosynthesis [GO:0015979]	35.2'	not assigned.not annotated'
A8JAG1	cre16.g690431	FAD_binding_3 domain-containing protein	-1.19	0.00422381	0.0102036	TRUE	15	TRUE	-1.91946	-0.45989	FAD binding [GO:0071949]; oxidoreductase activity, acting on the CH-CH group of donors, NAD or NADP as acceptor [GO:0016628]	35.2'	not assigned.not annotated'
A0A2K3E652	cre01.g021600	ATP-dependent RNA helicase-like protein DB10	-1.2	0.0300499	0.0537498	FALSE	6	TRUE	-2.26641	-0.13923	nucleus [GO:0005634]; ribonucleoprotein complex [GO:1990904]; ATP binding [GO:0005524]; hydrolase activity [GO:0016787]; RNA binding [GO:0003723]; RNA helicase activity [GO:0003724]	35.2'	not assigned.not annotated'
A0A2K3DYI3	cre03.g194350	Proton pump-interactor 1	-1.24	0.00450962	0.010773	TRUE	9	TRUE	-2.00726	-0.47107	membrane [GO:0016020]	35.2'	not assigned.not annotated'
A8JFZ2	cre01.g005050	Golgi apparatus protein 1	-1.29	0.0107752	0.0223616	TRUE	18	TRUE	-2.21827	-0.36276	Golgi membrane [GO:0000139]	35.2'	not assigned.not annotated'
A0A2K3DBE2	cre10.g454150	Mannose-1-phosphate guanylyltransferase	-1.34	0.00485771	0.0115023	TRUE	3	TRUE	-2.17823	-0.4989	O-acyltransferase activity [GO:0008374]	35.2'	not assigned.not annotated'
A0A2K3E4Q3	cre01.g000900	Maspardin	-1.35	0.037243	0.064679	FALSE	9	TRUE	-2.59831	-0.09513		35.2'	not assigned.not annotated'
A8HMY6	cre01.g045200	Dirigent protein	-1.35	0.0553914	0.0895425	FALSE	2	TRUE	-2.7352	0.036944	allene-oxide cyclase activity [GO:0046423]; jasmonic acid biosynthetic process [GO:0009695]	35.2'	not assigned.not annotated'
A0A2K3CQ54	cre17.g718500	Peptidase_M11 domain-containing protein	-1.36	4.91e-06	2.98e-05	TRUE	14	FALSE	-1.72523	-0.99477	extracellular matrix [GO:0031012]; metalloendopeptidase activity [GO:0004222]; zinc ion binding [GO:0008270]; proteolysis [GO:0006508]	35.2'	not assigned.not annotated'
A0A2K3DQY7	cre06.g300550	J domain-containing protein	-1.38	0.000966586	0.00277088	TRUE	4	TRUE	-2.06161	-0.69669	membrane [GO:0016020]	35.2'	not assigned.not annotated'
A0A2K3CQL4	cre17.g725350	Glucosidase 2 subunit beta	-1.4	0.0030368	0.00764535	TRUE	6	TRUE	-2.21385	-0.58346	N-glycan processing [GO:0006491]	35.2'	not assigned.not annotated'
A0A2K3E3K1	cre02.g119550	Flagellar associated protein	-1.4	0.0714893	0.111145	FALSE	2	TRUE	-2.94319	0.144699		35.2'	not assigned.not annotated'
A0A2K3D193	cre13.g603500	ATP synthase subunit d, mitochondrial	-1.4	0.00652166	0.0147285	TRUE	5	TRUE	-2.32978	-0.4798		35.2'	not assigned.not annotated'
A8IBU6	cre10.g428200	Uncharacterized protein	-1.45	0.000996761	0.00282723	TRUE	3	TRUE	-2.17164	-0.72986	ribonucleoprotein complex [GO:1990904]; RNA binding [GO:0003723]	35.2'	not assigned.not annotated'
A0A2K3DLP9	cre07.g356600	Bifunctional lysine-specific demethylase and histidyl-hydroxylase (EC 1.14.11.-)	-1.46	0.000244029	0.00083812	TRUE	7	TRUE	-2.06002	-0.85203	nucleolus [GO:0005730]; 2-oxoglutarate-dependent dioxygenase activity [GO:0016706]; histone H3K36 demethylase activity [GO:0051864]; histone H3K36me/H3K36me2 demethylase activity [GO:0140680]; histone H3K4 demethylase activity [GO:0032453]; iron ion binding [GO:0005506]; histone H3-K36 demethylation [GO:0070544]; histone H3-K4 demethylation [GO:0034720]	35.2'	not assigned.not annotated'
A8J091	cre09.g393543	Hydroxylamine reductase	-1.49	0.000104059	0.000409757	TRUE	9	TRUE	-2.04684	-0.93082	cytoplasm [GO:0005737]; hydroxylamine reductase activity [GO:0050418]; iron-sulfur cluster binding [GO:0051536]; peroxidase activity [GO:0004601]; nitrogen compound metabolic process [GO:0006807]; response to hydrogen peroxide [GO:0042542]	35.2'	not assigned.not annotated'
A8HYA9	cre06.g254400	fumarate hydratase (EC 4.2.1.2)	-1.51	0.000165425	0.000600782	TRUE	9	TRUE	-2.10703	-0.91202	4 iron, 4 sulfur cluster binding [GO:0051539]; fumarate hydratase activity [GO:0004333]; metal ion binding [GO:0046872]; generation of precursor metabolites and energy [GO:0006091]	35.2'	not assigned.not annotated'
A8IX19	cre03.g208000	Replication factor A protein 3	-1.52	0.00988978	0.0210525	TRUE	2	TRUE	-2.59225	-0.44346		35.2'	not assigned.not annotated'
A8J6H7	cre17.g722750	Omp85 domain-containing protein	-1.57	0.000333381	0.0010698	TRUE	8	TRUE	-2.24147	-0.89106		35.2'	not assigned.not annotated'
A8JBB4	cre16.g682725	Glutathione S-transferase	-1.57	0.0598036	0.0951959	FALSE	4	TRUE	-3.21346	0.07682	glutathione transferase activity [GO:0004364]; glutathione metabolic process [GO:0006749]; response to chemical [GO:0042221]	35.2'	not assigned.not annotated'
A0A2K3DJ22	cre07.g321400	DUF4215 domain-containing protein	-1.57	0.0108029	0.0223759	TRUE	20	FALSE	-2.69678	-0.4404	membrane [GO:0016020]	35.2'	not assigned.not annotated'
A0A2K3DLS9	cre07.g357350	Nitrogen regulatory protein P-II	-1.57	0.00368072	0.00901316	TRUE	6	TRUE	-2.51508	-0.62813	cytosol [GO:0005829]; ATP binding [GO:0005524]; enzyme regulator activity [GO:0030234]; regulation of nitrogen utilization [GO:0006808]	35.2'	not assigned.not annotated'
Q39568	cre01.g032300	Gbp1p	-1.58	0.0288374	0.0518398	FALSE	11	TRUE	-2.95619	-0.19521	cytoplasm [GO:0005737]; nucleus [GO:0005634]; ribonucleoprotein complex [GO:1990904]; mRNA binding [GO:0003729]	35.2'	not assigned.not annotated'
A8HNG8	cre01.g051500	Uncharacterized protein	-1.64	0.0543843	0.088322	FALSE	3	TRUE	-3.31782	0.036677		35.2'	not assigned.not annotated'
A0A2K3CY13	cre14.g620702	Uncharacterized protein	-1.68	2.58e-06	1.78e-05	TRUE	3	TRUE	-2.10618	-1.25985		35.2'	not assigned.not annotated'
A0A2K3DC78	cre10.g465550	Clp R domain-containing protein	-1.87	0.138264	0.193534	FALSE	3	TRUE	-4.44176	0.703508	ATP binding [GO:0005524]; ATP hydrolysis activity [GO:0016887]	35.2'	not assigned.not annotated'
A0A2K3DKE9	cre07.g338451	Fructose-1,6-bisphosphatase	-1.88	0.000989531	0.00281589	TRUE	7	TRUE	-2.8115	-0.94614	fructose 1,6-bisphosphate 1-phosphatase activity [GO:0042132]; fructose 1,6-bisphosphate metabolic process [GO:0030388]; gluconeogenesis [GO:0006094]; glycerol metabolic process [GO:0006071]	35.2'	not assigned.not annotated'
A0A2K3DQE1	cre06.g293150	Phosphoglycerate mutase	-1.91	0.00261175	0.00668773	TRUE	9	TRUE	-2.99593	-0.82114	cytoplasm [GO:0005737]; phosphatase activity [GO:0016791]	35.2'	not assigned.not annotated'
A0A2K3D6V9	cre12.g541400	Ysc84 domain-containing protein	-1.91	9.51e-05	0.000380039	TRUE	3	TRUE	-2.62495	-1.20457	phosphatidylinositol binding [GO:0035091]	35.2'	not assigned.not annotated'
Q6QAY4	cre14.g617826	Mitochondrial NADH:ubiquinone oxidoreductase 23 kDa subunit (EC 1.6.5.3, EC 1.6.99.3)	-1.92	0.000319395	0.00103731	TRUE	3	TRUE	-2.74475	-1.09729	TIM22 mitochondrial import inner membrane insertion complex [GO:0042721]; mitochondrion targeting sequence binding [GO:0030943]; oxidoreductase activity [GO:0016491]; protein transmembrane transporter activity [GO:0008320]; protein insertion into mitochondrial inner membrane [GO:0045039]	35.2'	not assigned.not annotated'
A0A2K3CTM9	cre16.g662702	RNA-binding protein Musashi	-1.96	0.00134007	0.00369377	TRUE	7	TRUE	-2.97014	-0.94431	membrane [GO:0016020]; nucleus [GO:0005634]; mRNA 3'-UTR binding [GO:0003730]	35.2'	not assigned.not annotated'
A0A2K3DE56	cre09.g390615	Lipase_3 domain-containing protein	-2	0.00380208	0.00926811	TRUE	10	TRUE	-3.21356	-0.79495	lipid metabolic process [GO:0006629]	35.2'	not assigned.not annotated'
A8I1E4	cre10.g463350	Hydroxyproline-rich glycoprotein	-2.13	0.00189056	0.00496909	TRUE	3	TRUE	-3.28676	-0.97241		35.2'	not assigned.not annotated'
A0A2K3D8I4	cre11.g478800	Proton pump-interactor 1	-2.13	0.00637992	0.0144596	TRUE	13	TRUE	-3.5275	-0.73268	endoplasmic reticulum [GO:0005783]; nuclear outer membrane-endoplasmic reticulum membrane network [GO:0042175]; ribonucleoprotein complex [GO:1990904]; mRNA binding [GO:0003729]; intracellular mRNA localization [GO:0008298]	35.2'	not assigned.not annotated'
A0A2K3DT03	cre05.g238650	DUF3707 domain-containing protein	-2.78	7.89e-09	2.42e-07	TRUE	3	TRUE	-3.17268	-2.37754		35.2'	not assigned.not annotated'
A0A2K3E0C1	cre02.g077800	Flagellar associated protein	-2.86	4.18e-08	7.75e-07	TRUE	2	TRUE	-3.34052	-2.38082		35.2'	not assigned.not annotated'
A0A2K3DCH9	cre09.g392867	GPS domain-containing protein	-4.13	0.00188441	0.00496507	TRUE	51	TRUE	-6.3718	-1.8865	membrane [GO:0016020]	35.2'	not assigned.not annotated'
A8HPI1	cre01.g015000	Uncharacterized protein	-0.12	0.0720245	0.111565	FALSE	6	FALSE	-0.26196	0.013164	cytoplasm [GO:0005737]; acetylglutamate kinase activity [GO:0003991]; ATP binding [GO:0005524]; arginine biosynthetic process [GO:0006526]; phosphorylation [GO:0016310]	4.1.1.1.2'	Amino acid metabolism.glutamate group amino acid biosynthesis.glutamate-derived amino acids.ornithine.N-acetylglutamate kinase'
A8J2X6	cre03.g146187	Uncharacterized protein	-0.15	0.0355784	0.0621899	FALSE	9	FALSE	-0.28751	-0.01208	N-acetyl-gamma-glutamyl-phosphate reductase activity [GO:0003942]; NAD binding [GO:0051287]; NADP+ binding [GO:0070401]; protein dimerization activity [GO:0046983]; arginine biosynthetic process [GO:0006526]	4.1.1.1.3'	Amino acid metabolism.glutamate group amino acid biosynthesis.glutamate-derived amino acids.ornithine.N-acetylglutamate-5-phosphate reductase'
A0A2K3CSB8	cre16.g694850	Arginine biosynthesis bifunctional protein ArgJ, chloroplastic [Cleaved into: Arginine biosynthesis bifunctional protein ArgJ alpha chain; Arginine biosynthesis bifunctional protein ArgJ beta chain] [Includes: Glutamate N-acetyltransferase (GAT) (EC 2.3.1.35) (Ornithine acetyltransferase) (OATase) (Ornithine transacetylase); Amino-acid acetyltransferase (EC 2.3.1.1) (N-acetylglutamate synthase) (…	-0.85	0.00768709	0.0170384	FALSE	5	TRUE	-1.43335	-0.27592	chloroplast [GO:0009507]; acetyl-CoA:L-glutamate N-acetyltransferase activity [GO:0004042]; glutamate N-acetyltransferase activity [GO:0004358]; methione N-acyltransferase activity [GO:0103045]; arginine biosynthetic process [GO:0006526]; ornithine biosynthetic process [GO:0006592]	4.1.1.1.5'	Amino acid metabolism.glutamate group amino acid biosynthesis.glutamate-derived amino acids.ornithine.N2-acetylornithine:glutamate acetyltransferase'
A0A2K3DGA4	cre08.g358580	carbamoyl-phosphate synthase (glutamine-hydrolyzing) (EC 6.3.5.5) (Carbamoyl-phosphate synthetase ammonia chain)	-0.39	1.23e-05	6.38e-05	FALSE	33	FALSE	-0.50062	-0.27215	cytoplasm [GO:0005737]; ATP binding [GO:0005524]; carbamoyl-phosphate synthase (glutamine-hydrolyzing) activity [GO:0004088]; metal ion binding [GO:0046872]; 'de novo' UMP biosynthetic process [GO:0044205]; glutamine metabolic process [GO:0006541]; nitrogen compound metabolic process [GO:0006807]	4.1.1.2.1.1'	Amino acid metabolism.glutamate group amino acid biosynthesis.glutamate-derived amino acids.arginine.carbamoyl phosphate synthetase heterodimer.large subunit'
A8IMN5	cre06.g308500	Uncharacterized protein	-0.38	0.000442326	0.00136638	FALSE	8	FALSE	-0.55338	-0.21164	carbamoyl-phosphate synthase complex [GO:0005951]; cytoplasm [GO:0005737]; carbamoyl-phosphate synthase (glutamine-hydrolyzing) activity [GO:0004088]; 'de novo' pyrimidine nucleobase biosynthetic process [GO:0006207]; arginine biosynthetic process [GO:0006526]; glutamine metabolic process [GO:0006541]; nitrogen compound metabolic process [GO:0006807]	4.1.1.2.1.2'	Amino acid metabolism.glutamate group amino acid biosynthesis.glutamate-derived amino acids.arginine.carbamoyl phosphate synthetase heterodimer.small subunit'
A8ILJ9	cre12.g489700	ornithine carbamoyltransferase (EC 2.1.3.3)	-1.31	0.0123998	0.025056	TRUE	4	TRUE	-2.28197	-0.34434	intracellular membrane-bounded organelle [GO:0043231]; amino acid binding [GO:0016597]; ornithine carbamoyltransferase activity [GO:0004585]; arginine biosynthetic process via ornithine [GO:0042450]; citrulline biosynthetic process [GO:0019240]	4.1.1.2.2'	Amino acid metabolism.glutamate group amino acid biosynthesis.glutamate-derived amino acids.arginine.ornithine carbamoyltransferase'
A8J506	cre09.g416050	argininosuccinate synthase (EC 6.3.4.5) (Citrulline--aspartate ligase)	-0.4	2.65e-06	1.81e-05	FALSE	18	FALSE	-0.49967	-0.29849	cytoplasm [GO:0005737]; argininosuccinate synthase activity [GO:0004055]; ATP binding [GO:0005524]; arginine biosynthetic process [GO:0006526]; argininosuccinate metabolic process [GO:0000053]; urea cycle [GO:0000050]	4.1.1.2.3'	Amino acid metabolism.glutamate group amino acid biosynthesis.glutamate-derived amino acids.arginine.argininosuccinate synthetase'
A0A2K3E625	cre01.g021251	Argininosuccinate lyase	-0.65	0.023552	0.0433535	FALSE	6	TRUE	-1.1933	-0.10497	cytosol [GO:0005829]; argininosuccinate lyase activity [GO:0004056]; arginine biosynthetic process via ornithine [GO:0042450]	4.1.1.2.4'	Amino acid metabolism.glutamate group amino acid biosynthesis.glutamate-derived amino acids.arginine.argininosuccinate lyase'
A0A2K3DVH9	cre03.g146527	glutamate-5-semialdehyde dehydrogenase (EC 1.2.1.41)	-0.18	0.0270947	0.0493126	FALSE	8	FALSE	-0.33178	-0.02419	glutamate-5-semialdehyde dehydrogenase activity [GO:0004350]; L-proline biosynthetic process [GO:0055129]	4.1.1.4.1.1'	Amino acid metabolism.glutamate group amino acid biosynthesis.glutamate-derived amino acids.proline.main pathway.pyrroline-5-carboxylate synthetase'
A0A2K3DFM2	cre09.g410650	ATP phosphoribosyltransferase (EC 2.4.2.17)	-1.22	0.00614149	0.0140904	TRUE	6	TRUE	-2.01439	-0.42453	cytoplasm [GO:0005737]; ATP phosphoribosyltransferase activity [GO:0003879]; magnesium ion binding [GO:0000287]; histidine biosynthetic process [GO:0000105]	4.1.2.2'	Amino acid metabolism.glutamate group amino acid biosynthesis.histidine.ATP phosphoribosyl transferase'
A0A2K3D8R8	cre11.g481500	imidazole glycerol-phosphate synthase (EC 4.3.2.10)	-0.5	0.108946	0.15784	FALSE	8	TRUE	-1.12082	0.129546	imidazoleglycerol-phosphate synthase activity [GO:0000107]; histidine biosynthetic process [GO:0000105]	4.1.2.5'	Amino acid metabolism.glutamate group amino acid biosynthesis.histidine.imidazoleglycerol-phosphate synthase'
A8JG07	cre01.g004300	Asparagine synthetase [glutamine-hydrolyzing] (EC 6.3.5.4)	-1.29	0.0172935	0.0334118	TRUE	8	TRUE	-2.31275	-0.27617	cytosol [GO:0005829]; asparagine synthase (glutamine-hydrolyzing) activity [GO:0004066]; ATP binding [GO:0005524]; asparagine biosynthetic process [GO:0006529]; glutamine metabolic process [GO:0006541]	4.2.1.1'	Amino acid metabolism.aspartate group amino acid biosynthesis.asparagine.glutamine-dependent asparagine synthetase *(ASN)'
A0A2K3DBP3	cre10.g458500	aspartate kinase (EC 2.7.2.4)	-0.04	0.918807	0.939316	FALSE	4	TRUE	-0.91474	0.831881	aspartate kinase activity [GO:0004072]; ATP binding [GO:0005524]; homoserine biosynthetic process [GO:0009090]; lysine biosynthetic process via diaminopimelate [GO:0009089]; phosphorylation [GO:0016310]; threonine biosynthetic process [GO:0009088]	4.2.2.1'	Amino acid metabolism.aspartate group amino acid biosynthesis.aspartate-derived amino acids.aspartate kinase'
A8J173	cre09.g389689	aspartate-semialdehyde dehydrogenase (EC 1.2.1.11)	-0.51	6.03e-05	0.000260327	FALSE	12	FALSE	-0.68715	-0.3293	aspartate-semialdehyde dehydrogenase activity [GO:0004073]; NAD binding [GO:0051287]; NADP binding [GO:0050661]; protein dimerization activity [GO:0046983]; isoleucine biosynthetic process [GO:0009097]; lysine biosynthetic process via diaminopimelate [GO:0009089]; methionine biosynthetic process [GO:0009086]; threonine biosynthetic process [GO:0009088]	4.2.2.2'	Amino acid metabolism.aspartate group amino acid biosynthesis.aspartate-derived amino acids.aspartate-semialdehyde dehydrogenase'
A8IW39	cre17.g734200	Uncharacterized protein	0.14	0.0155711	0.0303241	FALSE	16	FALSE	0.032704	0.252361	pyridoxal phosphate binding [GO:0030170]; transaminase activity [GO:0008483]; biosynthetic process [GO:0009058]	4.2.2.3.3'	Amino acid metabolism.aspartate group amino acid biosynthesis.aspartate-derived amino acids.lysine.LL-diaminopimelate aminotransferase'
A0A2K3DT07	cre05.g237400	diaminopimelate epimerase (EC 5.1.1.7)	-0.43	0.000255234	0.000865542	FALSE	7	FALSE	-0.60975	-0.2508	cytosol [GO:0005829]; diaminopimelate epimerase activity [GO:0008837]; lysine biosynthetic process via diaminopimelate [GO:0009089]	4.2.2.3.4'	Amino acid metabolism.aspartate group amino acid biosynthesis.aspartate-derived amino acids.lysine.diaminopimelate epimerase'
A8HNC0	cre01.g050100	Diaminopimelate decarboxylase	-0.54	0.0809168	0.122861	FALSE	7	TRUE	-1.16086	0.078507	diaminopimelate decarboxylase activity [GO:0008836]; lysine biosynthetic process via diaminopimelate [GO:0009089]	4.2.2.3.5'	Amino acid metabolism.aspartate group amino acid biosynthesis.aspartate-derived amino acids.lysine.diaminopimelate decarboxylase'
A0A2K3CNJ5	cre18.g749447	Aspartokinase	-0.24	0.0120346	0.0245023	FALSE	17	FALSE	-0.41888	-0.06435	aspartate kinase activity [GO:0004072]; ATP binding [GO:0005524]; homoserine dehydrogenase activity [GO:0004412]; NADP binding [GO:0050661]; aspartate family amino acid biosynthetic process [GO:0009067]; homoserine biosynthetic process [GO:0009090]; lysine biosynthetic process via diaminopimelate [GO:0009089]; methionine biosynthetic process [GO:0009086]; phosphorylation [GO:0016310]; threonine b…	4.2.2.4'	Amino acid metabolism.aspartate group amino acid biosynthesis.aspartate-derived amino acids.bifunctional homoserine dehydrogenase and aspartate kinase'
A8I826	cre02.g082250	Homoserine kinase (EC 2.7.1.39)	-0.84	0.0300475	0.0537498	FALSE	4	TRUE	-1.58587	-0.09744	ATP binding [GO:0005524]; homoserine kinase activity [GO:0004413]; phosphorylation [GO:0016310]; threonine biosynthetic process [GO:0009088]	4.2.2.5'	Amino acid metabolism.aspartate group amino acid biosynthesis.aspartate-derived amino acids.homoserine kinase'
A8J355	cre03.g144627	Cystathionine gamma-synthase	-0.95	0.02741	0.0495965	FALSE	8	TRUE	-1.78224	-0.12768	cystathionine gamma-synthase activity [GO:0003962]; pyridoxal phosphate binding [GO:0030170]; methionine biosynthetic process [GO:0009086]; transsulfuration [GO:0019346]	4.2.2.6.1.1'	Amino acid metabolism.aspartate group amino acid biosynthesis.aspartate-derived amino acids.methionine.transsulfuration pathway.cystathionine gamma-synthase'
A8JH37	cre03.g180750	5-methyltetrahydropteroyltriglutamate--homocysteine S-methyltransferase (EC 2.1.1.14)	-0.84	1.32e-09	5.3e-08	FALSE	41	FALSE	-0.93711	-0.73441	5-methyltetrahydropteroyltriglutamate-homocysteine S-methyltransferase activity [GO:0003871]; zinc ion binding [GO:0008270]; methionine biosynthetic process [GO:0009086]; methylation [GO:0032259]	4.2.2.6.2.1'	Amino acid metabolism.aspartate group amino acid biosynthesis.aspartate-derived amino acids.methionine.L-homocysteine S-methyltransferase activities.methyl-tetrahydrofolate-dependent methionine synthase'
A0A2K3DLZ7	cre06.g250902	methionine synthase (EC 2.1.1.13) (5-methyltetrahydrofolate--homocysteine methyltransferase) (Vitamin-B12 dependent methionine synthase)	-0.64	0.00512514	0.0120605	FALSE	11	FALSE	-1.05198	-0.23662	cytosol [GO:0005829]; cobalamin binding [GO:0031419]; metal ion binding [GO:0046872]; methionine synthase activity [GO:0008705]; methionine biosynthetic process [GO:0009086]; methylation [GO:0032259]; pteridine-containing compound metabolic process [GO:0042558]	4.2.2.6.2.2'	Amino acid metabolism.aspartate group amino acid biosynthesis.aspartate-derived amino acids.methionine.L-homocysteine S-methyltransferase activities.cobalamine-dependent methionine synthase'
A8HZZ1	cre10.g451900	Uncharacterized protein	-0.32	0.00068321	0.00202887	FALSE	13	FALSE	-0.47475	-0.17008	cytoplasm [GO:0005737]; threonine synthase activity [GO:0004795]; cysteine biosynthetic process [GO:0019344]	4.2.2.7.1'	Amino acid metabolism.aspartate group amino acid biosynthesis.aspartate-derived amino acids.threonine.threonine synthase'
A0A2K3CUA7	cre16.g669650	Reactive Intermediate Deaminase A, chloroplastic	0.2	0.0915916	0.137132	FALSE	6	FALSE	-0.0381	0.438202	cytosol [GO:0005829]; mitochondrion [GO:0005739]; deaminase activity [GO:0019239]; organonitrogen compound catabolic process [GO:1901565]	4.2.2.8.1'	Amino acid metabolism.aspartate group amino acid biosynthesis.aspartate-derived amino acids.isoleucine.threonine reactive imine intermediate deaminase *(RidA)'
O22547	cre09.g386758	Acetolactate synthase (EC 2.2.1.6)	-0.36	0.0493653	0.0820211	FALSE	13	FALSE	-0.7267	-0.0012	acetolactate synthase complex [GO:0005948]; acetolactate synthase activity [GO:0003984]; flavin adenine dinucleotide binding [GO:0050660]; magnesium ion binding [GO:0000287]; thiamine pyrophosphate binding [GO:0030976]; isoleucine biosynthetic process [GO:0009097]; response to herbicide [GO:0009635]; valine biosynthetic process [GO:0009099]	4.2.2.8.3.1'	Amino acid metabolism.aspartate group amino acid biosynthesis.aspartate-derived amino acids.isoleucine.acetolactate synthase complex.catalytic component'
A0A2K3E8D8	cre01.g055453	Acetohydroxy-acid synthase small subunit	-0.66	3.34e-05	0.000152227	FALSE	13	FALSE	-0.87349	-0.44044	cytosol [GO:0005829]; acetolactate synthase activity [GO:0003984]; acetolactate synthase regulator activity [GO:1990610]; isoleucine biosynthetic process [GO:0009097]; valine biosynthetic process [GO:0009099]	4.2.2.8.3.2'	Amino acid metabolism.aspartate group amino acid biosynthesis.aspartate-derived amino acids.isoleucine.acetolactate synthase complex.regulatory subunit'
A8IAT4	cre10.g434750	Acetohydroxy-acid reductoisomerase (Alpha-keto-beta-hydroxylacyl reductoisomerase)	-0.45	0.000167961	0.0006059	FALSE	12	FALSE	-0.62906	-0.27182	ketol-acid reductoisomerase activity [GO:0004455]; metal ion binding [GO:0046872]; isoleucine biosynthetic process [GO:0009097]; valine biosynthetic process [GO:0009099]	4.2.2.8.4'	Amino acid metabolism.aspartate group amino acid biosynthesis.aspartate-derived amino acids.isoleucine.ketol-acid reductoisomerase'
A8IX80	cre03.g206600	dihydroxy-acid dehydratase (EC 4.2.1.9)	-0.11	0.0935888	0.139346	FALSE	13	FALSE	-0.24926	0.022534	2 iron, 2 sulfur cluster binding [GO:0051537]; dihydroxy-acid dehydratase activity [GO:0004160]; metal ion binding [GO:0046872]; branched-chain amino acid biosynthetic process [GO:0009082]; isoleucine biosynthetic process [GO:0009097]; valine biosynthetic process [GO:0009099]	4.2.2.8.5'	Amino acid metabolism.aspartate group amino acid biosynthesis.aspartate-derived amino acids.isoleucine.dihydroxy-acid dehydratase'
A0A2K3DS60	cre05.g245900	Branched-chain-amino-acid aminotransferase (EC 2.6.1.42)	-0.37	3.59e-05	0.000162114	FALSE	9	FALSE	-0.49836	-0.24982	branched-chain-amino-acid transaminase activity [GO:0004084]; L-isoleucine transaminase activity [GO:0052656]; L-leucine transaminase activity [GO:0052654]; L-leucine:2-oxoglutarate aminotransferase activity [GO:0050048]; L-valine transaminase activity [GO:0052655]; amino acid biosynthetic process [GO:0008652]; branched-chain amino acid biosynthetic process [GO:0009082]	4.2.2.8.6'	Amino acid metabolism.aspartate group amino acid biosynthesis.aspartate-derived amino acids.isoleucine.valine/leucine/isoleucine aminotransferase'
A8JG03	cre01.g004500	3-isopropylmalate dehydratase (EC 4.2.1.33)	-0.05	0.640775	0.706495	FALSE	12	FALSE	-0.26845	0.172282	3-isopropylmalate dehydratase activity [GO:0003861]; 4 iron, 4 sulfur cluster binding [GO:0051539]; intramolecular transferase activity, transferring hydroxy groups [GO:0050486]; metal ion binding [GO:0046872]; glucosinolate biosynthetic process [GO:0019761]; leucine biosynthetic process [GO:0009098]	4.3.2.5.2.1'	Amino acid metabolism.pyruvate group amino acid biosynthesis.pyruvate-derived amino acids.leucine.isopropylmalate isomerase heterodimer.large subunit'
A8HYG8	cre06.g252650	LEU1Sp	0	0.96386	0.967341	FALSE	8	FALSE	-0.10128	0.0971	3-isopropylmalate dehydratase activity [GO:0003861]	4.3.2.5.2.2'	Amino acid metabolism.pyruvate group amino acid biosynthesis.pyruvate-derived amino acids.leucine.isopropylmalate isomerase heterodimer.small subunit'
A8I7N8_CHLRE	cre07.g325400	3-isopropylmalate dehydrogenase (EC 1.1.1.85)	-0.06	0.288678	0.367688	FALSE	12	FALSE	-0.17543	0.057405	cytosol [GO:0005829]; 3-isopropylmalate dehydrogenase activity [GO:0003862]; magnesium ion binding [GO:0000287]; NAD binding [GO:0051287]; leucine biosynthetic process [GO:0009098]	4.3.2.5.3'	Amino acid metabolism.pyruvate group amino acid biosynthesis.pyruvate-derived amino acids.leucine.3-isopropylmalate dehydrogenase'
A8IH03	cre07.g331550	Phosphoserine aminotransferase (EC 2.6.1.52)	-0.46	7.73e-05	0.000320784	FALSE	13	FALSE	-0.63219	-0.29603	cytoplasm [GO:0005737]; O-phospho-L-serine:2-oxoglutarate aminotransferase activity [GO:0004648]; pyridoxal phosphate binding [GO:0030170]; L-serine biosynthetic process [GO:0006564]	4.4.1.2'	Amino acid metabolism.serine group amino acid biosynthesis.non-photorespiratory serine.phosphoserine aminotransferase'
A0A2K3D977	cre10.g421700	Glycerol-3-phosphate dehydrogenase [NAD(+)] (EC 1.1.1.8)	-0.37	0.468584	0.551124	FALSE	6	TRUE	-1.47087	0.722193	cytosol [GO:0005829]; glycerol-3-phosphate dehydrogenase complex [GO:0009331]; glycerol-3-phosphate dehydrogenase [NAD(P)+] activity [GO:0047952]; NAD binding [GO:0051287]; protein homodimerization activity [GO:0042803]; carbohydrate metabolic process [GO:0005975]; glycerol-3-phosphate catabolic process [GO:0046168]; glycerol-3-phosphate metabolic process [GO:0006072]; NADH oxidation [GO:0006116]	4.4.1.3'	Amino acid metabolism.serine group amino acid biosynthesis.non-photorespiratory serine.phosphoserine phosphatase'
A8J4R9	cre09.g411900	Serine hydroxymethyltransferase (EC 2.1.2.1)	0.08	0.401683	0.48792	FALSE	11	FALSE	-0.11823	0.273687	cytoplasm [GO:0005737]; glycine hydroxymethyltransferase activity [GO:0004372]; pyridoxal phosphate binding [GO:0030170]; serine binding [GO:0070905]; zinc ion binding [GO:0008270]; folic acid metabolic process [GO:0046655]; glycine biosynthetic process from serine [GO:0019264]; L-serine catabolic process [GO:0006565]; one-carbon metabolic process [GO:0006730]; tetrahydrofolate interconversion [G…	4.4.3.1'	Amino acid metabolism.serine group amino acid biosynthesis.glycine.serine hydroxymethyltransferase *(SHM)'
A0A2K3DQH9	cre06.g293950	Serine hydroxymethyltransferase (EC 2.1.2.1)	-0.83	2.73e-07	2.88e-06	FALSE	16	FALSE	-1.00045	-0.6656	cytoplasm [GO:0005737]; glycine hydroxymethyltransferase activity [GO:0004372]; pyridoxal phosphate binding [GO:0030170]; serine binding [GO:0070905]; zinc ion binding [GO:0008270]; folic acid metabolic process [GO:0046655]; glycine biosynthetic process from serine [GO:0019264]; L-serine catabolic process [GO:0006565]; one-carbon metabolic process [GO:0006730]; tetrahydrofolate interconversion [G…	4.4.3.1'	Amino acid metabolism.serine group amino acid biosynthesis.glycine.serine hydroxymethyltransferase *(SHM)'
A8J6Q7	cre17.g726750	Phospho-2-dehydro-3-deoxyheptonate aldolase (EC 2.5.1.54)	-1.63	6.29e-05	0.000269554	TRUE	11	TRUE	-2.20263	-1.05144	chloroplast [GO:0009507]; 3-deoxy-7-phosphoheptulonate synthase activity [GO:0003849]; amino acid biosynthetic process [GO:0008652]; aromatic amino acid family biosynthetic process [GO:0009073]; chorismate biosynthetic process [GO:0009423]	4.5.1.1'	Amino acid metabolism.shikimate group amino acid biosynthesis.shikimate pathway.3-deoxy-D-arabino-heptulosonate 7-phosphate (DAHP) synthase'
A8JH48	cre03.g181300	3-phosphoshikimate 1-carboxyvinyltransferase (EC 2.5.1.19)	-0.35	0.453001	0.536746	FALSE	9	TRUE	-1.3205	0.630341	3-phosphoshikimate 1-carboxyvinyltransferase activity [GO:0003866]; amino acid biosynthetic process [GO:0008652]; aromatic amino acid family biosynthetic process [GO:0009073]; chorismate biosynthetic process [GO:0009423]	4.5.1.5'	Amino acid metabolism.shikimate group amino acid biosynthesis.shikimate pathway.5-enolpyruvyl-shikimate 3-phosphate (EPSP) synthase'
A0A2K3DVB7	cre03.g145747	Chorismate synthase (EC 4.2.3.5)	-0.42	0.178884	0.242192	FALSE	6	TRUE	-1.05549	0.221797	cytosol [GO:0005829]; chorismate synthase activity [GO:0004107]; FMN binding [GO:0010181]; amino acid biosynthetic process [GO:0008652]; aromatic amino acid family biosynthetic process [GO:0009073]; chorismate biosynthetic process [GO:0009423]	4.5.1.6'	Amino acid metabolism.shikimate group amino acid biosynthesis.shikimate pathway.chorismate synthase'
A0A2K3E3U1	cre02.g147302	Aminotran_1_2 domain-containing protein	0.05	0.919219	0.939316	FALSE	4	TRUE	-0.98618	1.08388	pyridoxal phosphate binding [GO:0030170]; transaminase activity [GO:0008483]; amino acid metabolic process [GO:0006520]; biosynthetic process [GO:0009058]	4.5.2.2'	Amino acid metabolism.shikimate group amino acid biosynthesis.phenylalanine and tyrosine.prephenate aminotransferase *(PPA-AT)'
A0A2K3DMS7	cre06.g261800	arogenate dehydratase (EC 4.2.1.91)	-0.07	0.880989	0.909763	FALSE	5	TRUE	-1.01489	0.882644	chloroplast [GO:0009507]; chloroplast stroma [GO:0009570]; cytoplasm [GO:0005737]; arogenate dehydratase activity [GO:0047769]; prephenate dehydratase activity [GO:0004664]; L-phenylalanine biosynthetic process [GO:0009094]	4.5.2.4'	Amino acid metabolism.shikimate group amino acid biosynthesis.phenylalanine and tyrosine.arogenate dehydratase *(ADT)'
A0A2K3DRC8	cre06.g306601	anthranilate synthase (EC 4.1.3.27)	-0.39	0.186319	0.250994	FALSE	8	TRUE	-0.99672	0.218216	anthranilate synthase activity [GO:0004049]; tryptophan biosynthetic process [GO:0000162]	4.5.3.1.1'	Amino acid metabolism.shikimate group amino acid biosynthesis.tryptophan.anthranilate synthase heterodimer.subunit alpha'
A0A2K3D4M6	cre12.g528700	tryptophan synthase (EC 4.2.1.20)	-1.37	0.00953031	0.0204088	TRUE	5	TRUE	-2.33934	-0.40772	chloroplast [GO:0009507]; cytosol [GO:0005829]; tryptophan synthase activity [GO:0004834]; tryptophan biosynthetic process [GO:0000162]	4.5.3.5.1'	Amino acid metabolism.shikimate group amino acid biosynthesis.tryptophan.tryptophan synthase heterodimer.subunit alpha'
A8IFZ9	cre03.g161400	Tryptophan synthase (EC 4.2.1.20)	-0.69	0.115647	0.166203	FALSE	6	TRUE	-1.58201	0.199174	cytoplasm [GO:0005737]; tryptophan synthase activity [GO:0004834]; tryptophan biosynthetic process [GO:0000162]	4.5.3.5.2'	Amino acid metabolism.shikimate group amino acid biosynthesis.tryptophan.tryptophan synthase heterodimer.subunit beta'
A0A2K3DP15	cre06.g278148	3-hydroxyisobutyrate dehydrogenase	-0.04	0.749347	0.797573	FALSE	7	FALSE	-0.31075	0.230156	NAD binding [GO:0051287]; NADP binding [GO:0050661]; oxidoreductase activity, acting on the CH-OH group of donors, NAD or NADP as acceptor [GO:0016616]	4.6.2.3.1'	Amino acid metabolism.amino acid degradation.gamma-aminobutyrate (GABA).gamma-hydroxybutyrate formation.bifunctional gamma-hydroxybutyrate dehydrogenase and glyoxylate reductase'
A0A2K3DZY2	cre02.g073200	Threonine dehydratase (EC 4.3.1.19) (Threonine deaminase)	-0.11	0.791833	0.832082	FALSE	6	TRUE	-1.01532	0.792915	L-serine ammonia-lyase activity [GO:0003941]; L-threonine ammonia-lyase activity [GO:0004794]; pyridoxal phosphate binding [GO:0030170]; isoleucine biosynthetic process [GO:0009097]; L-serine catabolic process [GO:0006565]; threonine catabolic process [GO:0006567]	4.6.5.2'	Amino acid metabolism.amino acid degradation.threonine.threonine dehydratase'
A0A2K3CYQ5	cre14.g630859	3-hydroxyisobutyrate dehydrogenase	-1.22	0.000861762	0.00251055	TRUE	6	TRUE	-1.81014	-0.62405	3-hydroxyisobutyrate dehydrogenase activity [GO:0008442]; NAD binding [GO:0051287]; NADP binding [GO:0050661]; oxidoreductase activity, acting on the CH-OH group of donors, NAD or NADP as acceptor [GO:0016616]; valine catabolic process [GO:0006574]	4.6.7.6.1'	Amino acid metabolism.amino acid degradation.branched-chain amino acids.valine.3-hydroxyisobutyrate dehydrogenase *(HDH)'
A8J3L9	cre16.g675650	methylmalonate-semialdehyde dehydrogenase (CoA acylating) (EC 1.2.1.27)	-0.49	0.00685639	0.0153875	FALSE	9	FALSE	-0.8075	-0.16303	mitochondrion [GO:0005739]; malonate-semialdehyde dehydrogenase (acetylating) activity [GO:0018478]; methylmalonate-semialdehyde dehydrogenase (acylating) activity [GO:0004491]; thymine catabolic process [GO:0006210]; valine catabolic process [GO:0006574]	4.6.7.6.2'	Amino acid metabolism.amino acid degradation.branched-chain amino acids.valine.methylmalonate-semialdehyde dehydrogenase *(MMSD)'
A0A2K3CVN0	cre16.g672650	Mitochondrial substrate carrier family protein	-0.29	0.000161994	0.000591019	FALSE	14	FALSE	-0.40705	-0.17661	membrane [GO:0016020]; transmembrane transporter activity [GO:0022857]	5.1.1.1'	Lipid metabolism.fatty acid metabolism.citrate shuttle.mitochondrial dicarboxylate transporter'
A8HYN3	cre06.g251400	Malic enzyme	-0.63	0.0297911	0.0534647	FALSE	10	TRUE	-1.17888	-0.07357	chloroplast [GO:0009507]; malate dehydrogenase (decarboxylating) (NAD+) activity [GO:0004471]; malate dehydrogenase (decarboxylating) (NADP+) activity [GO:0004473]; malic enzyme activity [GO:0004470]; metal ion binding [GO:0046872]; NAD binding [GO:0051287]; malate metabolic process [GO:0006108]; pyruvate metabolic process [GO:0006090]	5.1.1.4'	Lipid metabolism.fatty acid metabolism.citrate shuttle.cytosolic NADP-dependent malic enzyme'
A0A2K3E272	cre02.g099850	Pyruvate dehydrogenase E1 component subunit alpha (EC 1.2.4.1)	-0.45	0.000107886	0.000420207	FALSE	16	FALSE	-0.62414	-0.28279	intracellular membrane-bounded organelle [GO:0043231]; pyruvate dehydrogenase (acetyl-transferring) activity [GO:0004739]; acetyl-CoA biosynthetic process from pyruvate [GO:0006086]	5.1.2.2.1.1'	Lipid metabolism.fatty acid metabolism.acetyl-CoA generation.plastidial pyruvate dehydrogenase complex.E1 pyruvate dehydrogenase subcomplex.subunit alpha'
A0A2K3DYL5	cre03.g194200	Pyruvate dehydrogenase E1 component subunit beta (EC 1.2.4.1)	-0.22	0.00153903	0.00417793	FALSE	6	FALSE	-0.33523	-0.10365	pyruvate dehydrogenase (acetyl-transferring) activity [GO:0004739]; acetyl-CoA biosynthetic process from pyruvate [GO:0006086]	5.1.2.2.1.2'	Lipid metabolism.fatty acid metabolism.acetyl-CoA generation.plastidial pyruvate dehydrogenase complex.E1 pyruvate dehydrogenase subcomplex.subunit beta'
A0A2K3DW88	cre03.g158900	Dihydrolipoamide acetyltransferase component of pyruvate dehydrogenase complex (EC 2.3.1.-)	-0.03	0.568697	0.636822	FALSE	16	FALSE	-0.15743	0.091035	pyruvate dehydrogenase complex [GO:0045254]; dihydrolipoyllysine-residue acetyltransferase activity [GO:0004742]; acetyl-CoA biosynthetic process from pyruvate [GO:0006086]	5.1.2.2.2'	Lipid metabolism.fatty acid metabolism.acetyl-CoA generation.plastidial pyruvate dehydrogenase complex.E2 dihydrolipoamide acetyltransferase component'
A0A2K3E5S1	cre01.g016514	Dihydrolipoyl dehydrogenase	-0.26	0.00872905	0.0189188	FALSE	14	FALSE	-0.44371	-0.08068	dihydrolipoyl dehydrogenase activity [GO:0004148]; flavin adenine dinucleotide binding [GO:0050660]; cell redox homeostasis [GO:0045454]	5.1.2.2.3'	Lipid metabolism.fatty acid metabolism.acetyl-CoA generation.plastidial pyruvate dehydrogenase complex.E3 dihydrolipoamide dehydrogenase component'
A8JFR9	cre07.g353450	Acetyl-coenzyme A synthetase (EC 6.2.1.1)	-1.16	6.9e-05	0.000292983	TRUE	19	FALSE	-1.58027	-0.748	acetate-CoA ligase activity [GO:0003987]; AMP binding [GO:0016208]; ATP binding [GO:0005524]; acetyl-CoA biosynthetic process [GO:0006085]; acetyl-CoA biosynthetic process from acetate [GO:0019427]	5.1.2.3'	Lipid metabolism.fatty acid metabolism.acetyl-CoA generation.plastidial acetyl-CoA synthetase'
A0A2K3E8I5	cre01.g071662	Acetyl-coenzyme A synthetase (EC 6.2.1.1)	-1.18	0.0107326	0.0223163	TRUE	4	TRUE	-2.02092	-0.3312	acetate-CoA ligase activity [GO:0003987]; AMP binding [GO:0016208]; ATP binding [GO:0005524]; acetyl-CoA biosynthetic process [GO:0006085]; acetyl-CoA biosynthetic process from acetate [GO:0019427]	5.1.2.3'	Lipid metabolism.fatty acid metabolism.acetyl-CoA generation.plastidial acetyl-CoA synthetase'
A8JCQ8	cre01.g055408	acetate--CoA ligase (EC 6.2.1.1)	-1.39	0.0138412	0.0276567	TRUE	10	TRUE	-2.43372	-0.34252	acetate-CoA ligase activity [GO:0003987]; AMP binding [GO:0016208]; ATP binding [GO:0005524]; acetyl-CoA biosynthetic process [GO:0006085]; acetyl-CoA biosynthetic process from acetate [GO:0019427]	5.1.2.3'	Lipid metabolism.fatty acid metabolism.acetyl-CoA generation.plastidial acetyl-CoA synthetase'
A8J646	cre12.g519100	acetyl-CoA carboxytransferase (EC 2.1.3.15)	-0.42	0.0225144	0.0415859	FALSE	11	FALSE	-0.77614	-0.07195	acetyl-CoA carboxylase complex [GO:0009317]; acetyl-CoA carboxylase activity [GO:0003989]; ATP binding [GO:0005524]; carboxyl- or carbamoyltransferase activity [GO:0016743]; fatty acid biosynthetic process [GO:0006633]; malonyl-CoA biosynthetic process [GO:2001295]	5.1.3.2.1'	Lipid metabolism.fatty acid metabolism.acetyl-CoA carboxylation.polymeric acetyl-CoA carboxylase complex.carboxyltransferase subunit alpha'
A0A2K3D1L8	cre12.g484000	CoA carboxyltransferase N-terminal domain-containing protein	-0.31	0.000786372	0.00230341	FALSE	5	FALSE	-0.4565	-0.15983	acetyl-CoA carboxylase complex [GO:0009317]; acetyl-CoA carboxylase activity [GO:0003989]; ATP binding [GO:0005524]; metal ion binding [GO:0046872]; transferase activity [GO:0016740]; fatty acid biosynthetic process [GO:0006633]	5.1.3.2.2'	Lipid metabolism.fatty acid metabolism.acetyl-CoA carboxylation.polymeric acetyl-CoA carboxylase complex.carboxyltransferase subunit beta'
A0A2K3DGE7	cre08.g359350	Biotin carboxylase (EC 6.3.4.14) (Acetyl-coenzyme A carboxylase biotin carboxylase subunit A)	-0.56	1.33e-07	1.65e-06	FALSE	21	FALSE	-0.66269	-0.45344	acetyl-CoA carboxylase activity [GO:0003989]; ATP binding [GO:0005524]; biotin carboxylase activity [GO:0004075]; metal ion binding [GO:0046872]; fatty acid biosynthetic process [GO:0006633]; malonyl-CoA biosynthetic process [GO:2001295]	5.1.3.2.3.1'	Lipid metabolism.fatty acid metabolism.acetyl-CoA carboxylation.polymeric acetyl-CoA carboxylase complex.BC-BCCP-BADC subcomplex.biotin carboxylase component *(BC)'
A8JDA7	cre17.g715250	Biotin carboxyl carrier protein of acetyl-CoA carboxylase	-1.04	0.0104436	0.0221001	TRUE	3	TRUE	-1.7782	-0.29571	acetyl-CoA carboxylase complex [GO:0009317]; chloroplast [GO:0009507]; acetyl-CoA carboxylase activity [GO:0003989]; fatty acid biosynthetic process [GO:0006633]	5.1.3.2.3.2'	Lipid metabolism.fatty acid metabolism.acetyl-CoA carboxylation.polymeric acetyl-CoA carboxylase complex.BC-BCCP-BADC subcomplex.biotin carboxyl carrier component *(BCCP)'
A0A2K3E776	cre01.g037850	Lipoyl-binding domain-containing protein	-0.26	0.67338	0.736402	FALSE	5	TRUE	-1.57042	1.05367		5.1.3.2.3.3'	Lipid metabolism.fatty acid metabolism.acetyl-CoA carboxylation.polymeric acetyl-CoA carboxylase complex.BC-BCCP-BADC subcomplex.regulatory subunit *(BADC)'
A8J906	cre06.g278195	Thylakoid membrane protein	-1.54	0.000978722	0.00279821	TRUE	2	TRUE	-2.30459	-0.77707	chloroplast inner membrane [GO:0009706]	5.1.3.2.4'	Lipid metabolism.fatty acid metabolism.acetyl-CoA carboxylation.polymeric acetyl-CoA carboxylase complex.regulatory protein *(CTI)'
Q6UKY5	cre13.g577100	Acyl carrier protein	-0.06	0.435366	0.520599	FALSE	3	FALSE	-0.22033	0.101759	acyl carrier activity [GO:0000036]	5.1.4.1'	Lipid metabolism.fatty acid metabolism.plastidial fatty acid synthase (ptFAS) system.acyl carrier protein *(ptACP))'
A0A2K3D7U3	cre11.g467723	3-oxoacyl-[acyl-carrier-protein] synthase	-0.26	0.0027685	0.00704586	FALSE	12	FALSE	-0.41063	-0.11089	3-oxoacyl-[acyl-carrier-protein] synthase activity [GO:0004315]; fatty acid biosynthetic process [GO:0006633]	5.1.4.2.1'	Lipid metabolism.fatty acid metabolism.plastidial fatty acid synthase (ptFAS) system.ketoacyl-ACP synthase (ptKAS) activities.ketoacyl-ACP synthase I'
Q84X75	cre03.g172000	3-oxoacyl-[acyl-carrier-protein] reductase (EC 1.1.1.100)	-0.04	0.553595	0.622505	FALSE	12	FALSE	-0.18631	0.105284	chloroplast [GO:0009507]; 3-oxoacyl-[acyl-carrier-protein] reductase (NADPH) activity [GO:0004316]; NAD binding [GO:0051287]; oxidoreductase activity, acting on the CH-OH group of donors, NAD or NADP as acceptor [GO:0016616]; fatty acid elongation [GO:0030497]	5.1.4.4'	Lipid metabolism.fatty acid metabolism.plastidial fatty acid synthase (ptFAS) system.ketoacyl-ACP reductase *(KAR)'
A0A2K3DQI2	cre06.g294950	Enoyl-[acyl-carrier-protein] reductase (NADH)	-0.33	0.0132767	0.0266277	FALSE	10	FALSE	-0.57271	-0.08282	enoyl-[acyl-carrier-protein] reductase (NADH) activity [GO:0004318]; fatty acid biosynthetic process [GO:0006633]	5.1.4.5'	Lipid metabolism.fatty acid metabolism.plastidial fatty acid synthase (ptFAS) system.enoyl-ACP reductase *(ER)'
Q6UKY4	cre16.g673109	Acyl carrier protein	-0.95	0.00953044	0.0204088	FALSE	2	TRUE	-1.62084	-0.28249	mitochondrion [GO:0005739]; acyl binding [GO:0000035]; acyl carrier activity [GO:0000036]; oxidoreductase activity [GO:0016491]; phosphopantetheine binding [GO:0031177]	5.1.5.1'	Lipid metabolism.fatty acid metabolism.mitochondrial fatty acid synthase (mtFAS) system.acyl carrier protein *(mtACP))'
A0A2K3CY26	cre14.g621650	[acyl-carrier-protein] S-malonyltransferase (EC 2.3.1.39)	-0.07	0.211424	0.281288	FALSE	6	FALSE	-0.18696	0.046268	[acyl-carrier-protein] S-malonyltransferase activity [GO:0004314]	5.1.5.4'	Lipid metabolism.fatty acid metabolism.mitochondrial fatty acid synthase (mtFAS) system.malonyl-CoA:ACP transacylase *(MCAT)'
A8IQB8	cre17.g701700	Acyl-[acyl-carrier-protein] desaturase	0.05	0.949514	0.958564	FALSE	6	TRUE	-1.78957	1.89822	acyl-[acyl-carrier-protein] desaturase activity [GO:0045300]; metal ion binding [GO:0046872]; fatty acid biosynthetic process [GO:0006633]; fatty acid metabolic process [GO:0006631]	5.1.7.2.1'	Lipid metabolism.fatty acid metabolism.fatty acid desaturation.first desaturation.delta-9 stearoyl-ACP desaturase *(AAD)'
A0A2K3CVL1	cre16.g673001	Lipid_desat domain-containing protein	4.39	2.52e-08	5.64e-07	TRUE	6	TRUE	3.68948	5.09343	membrane [GO:0016020]; fatty acid metabolic process [GO:0006631]	5.1.7.2.3'	Lipid metabolism.fatty acid metabolism.fatty acid desaturation.first desaturation.trans-delta-3-hexadecenoic acid phosphatidylglycerol desaturase *(FAD4)'
A0A2K3D2U0	cre12.g507400	Long-chain-fatty-acid--CoA ligase (EC 6.2.1.3)	-0.5	0.158274	0.217298	FALSE	7	TRUE	-1.23818	0.228751	endoplasmic reticulum [GO:0005783]; membrane [GO:0016020]; ATP binding [GO:0005524]; long-chain fatty acid-CoA ligase activity [GO:0004467]	5.1.9.1'	Lipid metabolism.fatty acid metabolism.fatty acid degradation.peroxisomal long-chain acyl-CoA synthetase *(LACS6/7)'
A0A2K3D821	cre11.g467350	Acyl-coenzyme A oxidase	0.53	0.176586	0.239684	FALSE	6	TRUE	-0.27962	1.34834	peroxisome [GO:0005777]; acyl-CoA oxidase activity [GO:0003997]; FAD binding [GO:0071949]; fatty acid binding [GO:0005504]; flavin adenine dinucleotide binding [GO:0050660]; fatty acid beta-oxidation using acyl-CoA oxidase [GO:0033540]; lipid homeostasis [GO:0055088]	5.1.9.2.1'	Lipid metabolism.fatty acid metabolism.fatty acid degradation.core beta-oxidation.acyl CoA oxidase *(ACX)'
A0A2K3CS97	cre16.g695050	3-hydroxybutyryl-CoA epimerase	-1.04	0.0716501	0.111145	FALSE	15	TRUE	-2.18924	0.108349	peroxisome [GO:0005777]; 3-hydroxyacyl-CoA dehydrogenase activity [GO:0003857]; 3-hydroxybutyryl-CoA epimerase activity [GO:0008692]; delta(3)-delta(2)-enoyl-CoA isomerase activity [GO:0004165]; enoyl-CoA hydratase activity [GO:0004300]; NAD+ binding [GO:0070403]; fatty acid beta-oxidation [GO:0006635]	5.1.9.2.2'	Lipid metabolism.fatty acid metabolism.fatty acid degradation.core beta-oxidation.multifunctional enzyme *(MFP)'
A8J6J6	cre17.g723650	Acetyl-CoA C-acyltransferase	-0.47	0.0032465	0.00807868	FALSE	13	FALSE	-0.74768	-0.19351	peroxisome [GO:0005777]; acetyl-CoA C-acyltransferase activity [GO:0003988]; fatty acid beta-oxidation [GO:0006635]; phenylacetate catabolic process [GO:0010124]	5.1.9.2.3'	Lipid metabolism.fatty acid metabolism.fatty acid degradation.core beta-oxidation.3-ketoacyl-CoA thiolase *(KAT1/2/5)'
A0A2K3DVJ7	cre03.g149100	Citrate synthase	-1.06	1.52e-07	1.84e-06	TRUE	14	FALSE	-1.25939	-0.85744	mitochondrial matrix [GO:0005759]; citrate (Si)-synthase activity [GO:0004108]; carbohydrate metabolic process [GO:0005975]; tricarboxylic acid cycle [GO:0006099]	5.1.9.6.1'	Lipid metabolism.fatty acid metabolism.fatty acid degradation.glyoxylate cycle.citrate synthase'
A8J244	cre06.g282800	Isocitrate lyase	-3.42	7.21e-08	1.08e-06	TRUE	17	FALSE	-4.02581	-2.81665	glyoxysome [GO:0009514]; isocitrate lyase activity [GO:0004451]; metal ion binding [GO:0046872]; glyoxylate cycle [GO:0006097]; tricarboxylic acid cycle [GO:0006099]	5.1.9.6.3'	Lipid metabolism.fatty acid metabolism.fatty acid degradation.glyoxylate cycle.isocitrate lyase'
Q6X898	cre03.g144807	Malate synthase (EC 2.3.3.9)	-1.1	5.59e-07	5.37e-06	TRUE	19	FALSE	-1.33597	-0.86197	cytoplasm [GO:0005737]; malate synthase activity [GO:0004474]; glyoxylate cycle [GO:0006097]; tricarboxylic acid cycle [GO:0006099]	5.1.9.6.4'	Lipid metabolism.fatty acid metabolism.fatty acid degradation.glyoxylate cycle.malate synthase'
A0A2K3E3Z9	cre02.g143000	Glycerol-3-phosphate acyltransferase, chloroplastic (GPAT) (EC 2.3.1.15)	-1.08	0.00484898	0.0115023	TRUE	3	TRUE	-1.76347	-0.40415	chloroplast stroma [GO:0009570]; glycerol-3-phosphate O-acyltransferase activity [GO:0004366]; sn-1-glycerol-3-phosphate C16:0-DCA-CoA acyl transferase activity [GO:0102420]; CDP-diacylglycerol biosynthetic process [GO:0016024]	5.2.1.1.2'	Lipid metabolism.glycerolipid metabolism.phosphatidate biosynthesis.plastidial phosphatidate biosynthesis.glycerol-3-phosphate acyltransferase *(ATS1)'
Q6DN05	cre07.g324200	Betaine lipid synthase	-0.7	0.213322	0.283462	FALSE	6	TRUE	-1.87078	0.466869	amino-acid betaine biosynthetic process [GO:0006578]	5.2.9.1'	Lipid metabolism.glycerolipid metabolism.betaine lipid biosynthesis.betaine lipid synthase'
Q763T6	cre16.g656400	UDP-sulfoquinovose synthase	-0.69	1.77e-06	1.3e-05	FALSE	13	FALSE	-0.85188	-0.51991	chloroplast [GO:0009507]; sulfotransferase activity [GO:0008146]; UDPsulfoquinovose synthase activity [GO:0046507]; cellular response to phosphate starvation [GO:0016036]; glycolipid biosynthetic process [GO:0009247]; sulfolipid biosynthetic process [GO:0046506]	5.3.6'	Lipid metabolism.galactolipid and sulfolipid biosynthesis.UDP-sulfoquinovose synthase *(SQD1)'
A8IJ34	cre12.g500500	Methyltransferase (EC 2.1.1.-)	-0.66	1.07e-07	1.4e-06	FALSE	10	FALSE	-0.77814	-0.53681	endoplasmic reticulum [GO:0005783]; membrane [GO:0016020]; methyltransferase activity [GO:0008168]; methylation [GO:0032259]; steroid biosynthetic process [GO:0006694]	5.5.1.1'	Lipid metabolism.phytosterol metabolism.plant sterol pathway.sterol C-24 methyltransferase'
A0A2K3CSZ9	cre16.g653350	UDP-3-O-acyl-N-acetylglucosamine deacetylase (EC 3.5.1.108)	-0.42	0.485314	0.567696	FALSE	2	TRUE	-1.71862	0.868945	metal ion binding [GO:0046872]; UDP-3-O-[3-hydroxymyristoyl] N-acetylglucosamine deacetylase activity [GO:0008759]; UDP-3-O-acyl-N-acetylglucosamine deacetylase activity [GO:0103117]; lipid A biosynthetic process [GO:0009245]; lipid X metabolic process [GO:2001289]	5.6.2'	Lipid metabolism.lipid-A biosynthesis.UDP-3-O-acyl N-acetylglucosamine deacetylase *(LpxC)'
A8JGS4	cre02.g118850	Uncharacterized protein	0.64	0.395848	0.483565	FALSE	3	TRUE	-0.95882	2.24669	fatty-acyl-CoA binding [GO:0000062]; fatty acid metabolic process [GO:0006631]	5.7.1.1'	Lipid metabolism.lipid trafficking.acyl-CoA-binding protein activities.acyl-CoA-binding protein *(ACBP1/2/3)'
A0A2K3E4L0	cre02.g143667	PAP_fibrillin domain-containing protein	1.59	0.000621096	0.00187025	TRUE	7	TRUE	0.849114	2.33489		5.9.2'	Lipid metabolism.plastoglobule-associated activities.Fibrillin plastoglobule core protein *(FBN4)'
A8J2E9	cre06.g288700	FAD-binding PCMH-type domain-containing protein	0.75	8.83e-08	1.22e-06	FALSE	23	FALSE	0.614062	0.883958	D-lactate dehydrogenase (cytochrome) activity [GO:0004458]; D-lactate dehydrogenase activity [GO:0008720]; FAD binding [GO:0071949]; flavin adenine dinucleotide binding [GO:0050660]; iron-sulfur cluster binding [GO:0051536]; lactate catabolic process [GO:1903457]	50.1.1'	Enzyme classification.EC_1 oxidoreductases.EC_1.1 oxidoreductase acting on CH-OH group of donor'
A0A2K3DTT8	cre04.g214500	Isocitrate dehydrogenase [NADP] (EC 1.1.1.42)	-1.18	3.69e-08	7.33e-07	TRUE	21	FALSE	-1.37606	-0.98479	mitochondrion [GO:0005739]; isocitrate dehydrogenase (NADP+) activity [GO:0004450]; magnesium ion binding [GO:0000287]; NAD binding [GO:0051287]; isocitrate metabolic process [GO:0006102]; NADP metabolic process [GO:0006739]; tricarboxylic acid cycle [GO:0006099]	50.1.1'	Enzyme classification.EC_1 oxidoreductases.EC_1.1 oxidoreductase acting on CH-OH group of donor'
A0A2K3DF40	cre09.g401886	L-ascorbate peroxidase (EC 1.11.1.11)	0.15	0.268056	0.345516	FALSE	10	FALSE	-0.13141	0.428245	heme binding [GO:0020037]; L-ascorbate peroxidase activity [GO:0016688]; metal ion binding [GO:0046872]; peroxidase activity [GO:0004601]; cellular response to oxidative stress [GO:0034599]; hydrogen peroxide catabolic process [GO:0042744]; response to reactive oxygen species [GO:0000302]	50.1.11'	Enzyme classification.EC_1 oxidoreductases.EC_1.11 oxidoreductase acting on peroxide as acceptor'
O49822	cre02.g087700	L-ascorbate peroxidase (EC 1.11.1.11)	-0.2	0.428474	0.514073	FALSE	7	TRUE	-0.74965	0.341666	heme binding [GO:0020037]; L-ascorbate peroxidase activity [GO:0016688]; peroxidase activity [GO:0004601]; cellular response to oxidative stress [GO:0034599]; hydrogen peroxide catabolic process [GO:0042744]; response to reactive oxygen species [GO:0000302]	50.1.11'	Enzyme classification.EC_1 oxidoreductases.EC_1.11 oxidoreductase acting on peroxide as acceptor'
A0A2K3D2I6	cre12.g512300	Lipoxygenase (EC 1.13.11.-)	0.3	0.0052381	0.0122947	FALSE	42	FALSE	0.109153	0.488947	metal ion binding [GO:0046872]; oxidoreductase activity, acting on single donors with incorporation of molecular oxygen, incorporation of two atoms of oxygen [GO:0016702]; fatty acid biosynthetic process [GO:0006633]; lipid oxidation [GO:0034440]; oxylipin biosynthetic process [GO:0031408]	50.1.12'	Enzyme classification.EC_1 oxidoreductases.EC_1.13 oxidoreductase acting on single donor with incorporation of molecular oxygen (oxygenase)'
A0A2K3E6G3	cre01.g027550	Cytochrome P450	-0.58	0.180218	0.2436	FALSE	4	TRUE	-1.46722	0.310652	heme binding [GO:0020037]; iron ion binding [GO:0005506]; monooxygenase activity [GO:0004497]; oxidoreductase activity, acting on paired donors, with incorporation or reduction of molecular oxygen [GO:0016705]	50.1.13'	Enzyme classification.EC_1 oxidoreductases.EC_1.14 oxidoreductase acting on paired donor with incorporation or reduction of molecular oxygen'
A8J6Y8	cre11.g476750	Ferredoxin--NADP reductase, chloroplastic (FNR) (EC 1.18.1.2)	0.07	0.26583	0.343058	FALSE	17	FALSE	-0.06569	0.215658	chloroplast [GO:0009507]; ferredoxin-NADP+ reductase activity [GO:0004324]	50.1.17'	Enzyme classification.EC_1 oxidoreductases.EC_1.18 oxidoreductase acting on iron-sulfur protein as donor'
A0A2K3D399	cre12.g500150	Aldedh domain-containing protein	0.12	0.0634114	0.0998056	FALSE	14	FALSE	-0.00794	0.247815	aldehyde dehydrogenase (NAD+) activity [GO:0004029]	50.1.2'	Enzyme classification.EC_1 oxidoreductases.EC_1.2 oxidoreductase acting on aldehyde or oxo group of donor'
A8JHR9_CHLRE	cre12.g485150	Glyceraldehyde-3-phosphate dehydrogenase (EC 1.2.1.-)	-2.21	0.000206151	0.000726598	TRUE	11	TRUE	-3.11396	-1.31426	cytosol [GO:0005829]; glyceraldehyde-3-phosphate dehydrogenase (NAD+) (phosphorylating) activity [GO:0004365]; NAD binding [GO:0051287]; NADP binding [GO:0050661]; glucose metabolic process [GO:0006006]; glycolytic process [GO:0006096]	50.1.2'	Enzyme classification.EC_1 oxidoreductases.EC_1.2 oxidoreductase acting on aldehyde or oxo group of donor'
A8J6R7	cre17.g727300	Uncharacterized protein	-0.76	0.100161	0.147222	FALSE	9	TRUE	-1.69525	0.172007	FMN binding [GO:0010181]; oxidoreductase activity [GO:0016491]	50.1.3'	Enzyme classification.EC_1 oxidoreductases.EC_1.3 oxidoreductase acting on CH-CH group of donor'
A8IUU3	cre14.g630847	Transaldolase	-0.25	0.0220763	0.0409173	FALSE	16	FALSE	-0.45556	-0.04316	transaldolase activity [GO:0004801]; carbohydrate metabolic process [GO:0005975]; pentose-phosphate shunt, non-oxidative branch [GO:0009052]	50.2.2'	Enzyme classification.EC_2 transferases.EC_2.2 transferase transferring aldehyde or ketonic group'
A0A2K3DMI3	cre06.g258733	Pyruvate carboxyltransferase domain-containing protein	-1.59	0.0038509	0.00936589	TRUE	11	TRUE	-2.55748	-0.63026	2-isopropylmalate synthase activity [GO:0003852]; leucine biosynthetic process [GO:0009098]	50.2.3'	Enzyme classification.EC_2 transferases.EC_2.3 acyltransferase'
A0A2K3DTR8	cre04.g215150	Starch synthase, chloroplastic/amyloplastic (EC 2.4.1.-)	0.79	0.0151505	0.0297747	FALSE	5	TRUE	0.183608	1.38877	amyloplast [GO:0009501]; chloroplast [GO:0009507]; glycogen (starch) synthase activity [GO:0004373]; starch biosynthetic process [GO:0019252]	50.2.4'	Enzyme classification.EC_2 transferases.EC_2.4 glycosyltransferase'
A0A2K3DX63	cre03.g172850	Cysteine synthase (EC 2.5.1.47)	0.42	0.208916	0.278681	FALSE	2	TRUE	-0.27396	1.11964	cytoplasm [GO:0005737]; cysteine synthase activity [GO:0004124]; cysteine biosynthetic process [GO:0019344]; cysteine biosynthetic process from serine [GO:0006535]	50.2.5'	Enzyme classification.EC_2 transferases.EC_2.5 transferase transferring alkyl or aryl group, other than methyl group'
A8ISA9	cre16.g685550	Cysteine synthase (EC 2.5.1.47)	-0.34	0.0462972	0.0776435	FALSE	10	FALSE	-0.68281	-0.00674	cytoplasm [GO:0005737]; cysteine synthase activity [GO:0004124]; cysteine biosynthetic process [GO:0019344]; cysteine biosynthetic process from serine [GO:0006535]	50.2.5'	Enzyme classification.EC_2 transferases.EC_2.5 transferase transferring alkyl or aryl group, other than methyl group'
A0A2K3DJX6	cre07.g332300	PPDK_N domain-containing protein	0.22	0.477693	0.561224	FALSE	6	TRUE	-0.44211	0.886074	ATP binding [GO:0005524]; kinase activity [GO:0016301]; phosphorylation [GO:0016310]	50.2.7'	Enzyme classification.EC_2 transferases.EC_2.7 transferase transferring phosphorus-containing group'
A8JC04	cre11.g467770	Phosphoglycerate kinase (EC 2.7.2.3)	0.18	0.0307725	0.0549509	FALSE	23	FALSE	0.019624	0.333996	cytosol [GO:0005829]; ADP binding [GO:0043531]; ATP binding [GO:0005524]; phosphoglycerate kinase activity [GO:0004618]; gluconeogenesis [GO:0006094]; glycolytic process [GO:0006096]	50.2.7'	Enzyme classification.EC_2 transferases.EC_2.7 transferase transferring phosphorus-containing group'
A0A2K3E6B3	cre01.g025250	riboflavin kinase (EC 2.7.1.26)	0.02	0.964642	0.967341	FALSE	5	TRUE	-1.05159	1.09588	ATP binding [GO:0005524]; riboflavin kinase activity [GO:0008531]; FMN biosynthetic process [GO:0009398]; riboflavin biosynthetic process [GO:0009231]; riboflavin metabolic process [GO:0006771]	50.2.7'	Enzyme classification.EC_2 transferases.EC_2.7 transferase transferring phosphorus-containing group'
A0A2K3DBM5	cre10.g457700	Protein kinase domain-containing protein	-0.08	0.865507	0.897223	FALSE	4	TRUE	-1.029	0.878583	cytoplasm [GO:0005737]; nucleus [GO:0005634]; ATP binding [GO:0005524]; protein serine/threonine kinase activity [GO:0004674]; mitotic DNA damage checkpoint signaling [GO:0044773]; protein phosphorylation [GO:0006468]	50.2.7'	Enzyme classification.EC_2 transferases.EC_2.7 transferase transferring phosphorus-containing group'
A0A2K3E3M5	cre02.g147900	Pyruvate kinase (EC 2.7.1.40)	-0.15	0.784332	0.826625	FALSE	7	TRUE	-1.35165	1.04584	ATP binding [GO:0005524]; kinase activity [GO:0016301]; magnesium ion binding [GO:0000287]; potassium ion binding [GO:0030955]; pyruvate kinase activity [GO:0004743]	50.2.7'	Enzyme classification.EC_2 transferases.EC_2.7 transferase transferring phosphorus-containing group'
A8HSJ3	cre13.g571700	Calcium-dependent protein kinase	-0.21	0.548897	0.618516	FALSE	2	TRUE	-0.9644	0.541021	cytoplasm [GO:0005737]; nucleus [GO:0005634]; ATP binding [GO:0005524]; calcium ion binding [GO:0005509]; calcium-dependent protein serine/threonine kinase activity [GO:0009931]; calmodulin binding [GO:0005516]; calmodulin-dependent protein kinase activity [GO:0004683]; intracellular signal transduction [GO:0035556]; peptidyl-serine phosphorylation [GO:0018105]; protein autophosphorylation [GO:00…	50.2.7'	Enzyme classification.EC_2 transferases.EC_2.7 transferase transferring phosphorus-containing group'
A8JDQ7	cre12.g493250	cGMP-dependent protein kinase (EC 2.7.11.12)	-1.03	0.0110343	0.0227239	TRUE	13	TRUE	-1.77908	-0.28718	cAMP-dependent protein kinase complex [GO:0005952]; ATP binding [GO:0005524]; cAMP-dependent protein kinase activity [GO:0004691]; cGMP-dependent protein kinase activity [GO:0004692]; peptidyl-serine phosphorylation [GO:0018105]; signal transduction [GO:0007165]	50.2.7'	Enzyme classification.EC_2 transferases.EC_2.7 transferase transferring phosphorus-containing group'
A0A2K3D6U5	cre12.g542100	Prolyl endopeptidase (EC 3.4.21.-)	1.28	0.0196907	0.0372668	TRUE	12	TRUE	0.246438	2.31451	cytosol [GO:0005829]; oligopeptidase activity [GO:0070012]; serine-type endopeptidase activity [GO:0004252]; proteolysis [GO:0006508]	50.3.4'	Enzyme classification.EC_3 hydrolases.EC_3.4 hydrolase acting on peptide bond (peptidase)'
A0A2K3DFE4	cre09.g407700	Low-temperature-induced cysteine proteinase-like	-0.04	0.960508	0.965899	FALSE	5	TRUE	-1.84376	1.76071	extracellular space [GO:0005615]; lysosome [GO:0005764]; cysteine-type endopeptidase activity [GO:0004197]; proteolysis involved in protein catabolic process [GO:0051603]	50.3.4'	Enzyme classification.EC_3 hydrolases.EC_3.4 hydrolase acting on peptide bond (peptidase)'
A0A2K3E5G0	cre01.g010832	Pept_C1 domain-containing protein	-0.14	0.737775	0.788378	FALSE	5	TRUE	-1.00119	0.730712	extracellular space [GO:0005615]; lysosome [GO:0005764]; cysteine-type endopeptidase activity [GO:0004197]; proteolysis involved in protein catabolic process [GO:0051603]	50.3.4'	Enzyme classification.EC_3 hydrolases.EC_3.4 hydrolase acting on peptide bond (peptidase)'
A8HVN9	cre06.g273000	Uncharacterized protein	0.15	0.132664	0.187404	FALSE	3	FALSE	-0.05369	0.35643	cytoplasm [GO:0005737]; adenylylsulfatase activity [GO:0047627]; hydrolase activity [GO:0016787]	50.3.6'	Enzyme classification.EC_3 hydrolases.EC_3.6 hydrolase acting on acid anhydride'
A8I9H5	cre02.g093450	fructose-bisphosphate aldolase (EC 4.1.2.13)	0.04	0.719693	0.776777	FALSE	7	FALSE	-0.21334	0.299163	cytosol [GO:0005829]; fructose-bisphosphate aldolase activity [GO:0004332]; fructose 1,6-bisphosphate metabolic process [GO:0030388]; glycolytic process [GO:0006096]	50.4.1'	Enzyme classification.EC_4 lyases.EC_4.1 carbon-carbon lyase'
A8JCY4	cre01.g006950	Fructose-bisphosphate aldolase (EC 4.1.2.13)	-0.24	0.0211702	0.0395791	FALSE	8	FALSE	-0.43227	-0.04283	cytosol [GO:0005829]; fructose-bisphosphate aldolase activity [GO:0004332]; fructose 1,6-bisphosphate metabolic process [GO:0030388]; glycolytic process [GO:0006096]	50.4.1'	Enzyme classification.EC_4 lyases.EC_4.1 carbon-carbon lyase'
A8HUU9	cre13.g588100	Peptidyl-prolyl cis-trans isomerase (PPIase) (EC 5.2.1.8)	-0.09	0.814694	0.854435	FALSE	6	TRUE	-0.96202	0.772629	cytoplasm [GO:0005737]; cyclosporin A binding [GO:0016018]; peptidyl-prolyl cis-trans isomerase activity [GO:0003755]; protein folding [GO:0006457]; protein peptidyl-prolyl isomerization [GO:0000413]	50.5.2'	Enzyme classification.EC_5 isomerases.EC_5.2 cis-trans-isomerase'
Q5S7Y5	cre01.g029300	Chloroplast triosephosphate isomerase	-0.33	0.00169228	0.00453667	FALSE	11	FALSE	-0.50284	-0.1524	cytosol [GO:0005829]; triose-phosphate isomerase activity [GO:0004807]; gluconeogenesis [GO:0006094]; glyceraldehyde-3-phosphate biosynthetic process [GO:0046166]; glycerol catabolic process [GO:0019563]; glycolytic process [GO:0006096]	50.5.3'	Enzyme classification.EC_5 isomerases.EC_5.3 intramolecular oxidoreductase'
A0A2K3DVM0	cre03.g149250	Isocitrate lyase	1.28	0.0160829	0.0312078	TRUE	6	TRUE	0.287405	2.27236	catalytic activity [GO:0003824]	50.5.4'	Enzyme classification.EC_5 isomerases.EC_5.4 intramolecular transferase'
A8HVU5_CHLRE	cre06.g272050	phosphoglycerate mutase (2,3-diphosphoglycerate-independent) (EC 5.4.2.12)	-0.38	0.000669651	0.00199411	FALSE	14	FALSE	-0.55375	-0.19901	cytoplasm [GO:0005737]; 2,3-bisphosphoglycerate-independent phosphoglycerate mutase activity [GO:0046537]; manganese ion binding [GO:0030145]; cellular carbohydrate metabolic process [GO:0044262]; glucose catabolic process [GO:0006007]; glycolytic process [GO:0006096]	50.5.4'	Enzyme classification.EC_5 isomerases.EC_5.4 intramolecular transferase'
A8IXQ5	cre03.g200250	Isocitrate lyase	-0.51	8.45e-06	4.76e-05	FALSE	8	FALSE	-0.65217	-0.3635	catalytic activity [GO:0003824]	50.5.4'	Enzyme classification.EC_5 isomerases.EC_5.4 intramolecular transferase'
A0A2K3DQF5	cre06.g293582	Leucine--tRNA ligase	-0.46	0.050239	0.0833441	FALSE	9	TRUE	-0.91373	0.000566	ATP binding [GO:0005524]; leucine-tRNA ligase activity [GO:0004823]; leucyl-tRNA aminoacylation [GO:0006429]	50.6.1'	Enzyme classification.EC_6 ligases.EC_6.1 ligase forming carbon-oxygen bond'
A0A2K3CZB8	cre13.g566650	Long-chain-fatty-acid--CoA ligase (EC 6.2.1.3)	0.23	0.49864	0.578875	FALSE	21	FALSE	-0.4974	0.961683	ATP binding [GO:0005524]; long-chain fatty acid-CoA ligase activity [GO:0004467]	50.6.2'	Enzyme classification.EC_6 ligases.EC_6.2 ligase forming carbon-sulfur bond'
A8JH58	cre03.g182050	Long-chain-fatty-acid--CoA ligase (EC 6.2.1.3)	-0.27	0.521061	0.597803	FALSE	11	TRUE	-1.15858	0.621865	endoplasmic reticulum [GO:0005783]; membrane [GO:0016020]; ATP binding [GO:0005524]; long-chain fatty acid-CoA ligase activity [GO:0004467]	50.6.2'	Enzyme classification.EC_6 ligases.EC_6.2 ligase forming carbon-sulfur bond'
A0A2K3E350	cre02.g113200	Glutamine synthetase (EC 6.3.1.2)	-0.3	0.00316473	0.00791182	FALSE	12	FALSE	-0.46923	-0.12229	cytoplasm [GO:0005737]; ATP binding [GO:0005524]; glutamate-ammonia ligase activity [GO:0004356]; glutamine biosynthetic process [GO:0006542]	50.6.3'	Enzyme classification.EC_6 ligases.EC_6.3 ligase forming carbon-nitrogen bond'
A8IVZ9	cre12.g530650	Glutamine synthetase (EC 6.3.1.2)	-0.62	2.14e-07	2.4e-06	FALSE	10	FALSE	-0.73839	-0.49606	cytoplasm [GO:0005737]; ATP binding [GO:0005524]; glutamate-ammonia ligase activity [GO:0004356]; glutamine biosynthetic process [GO:0006542]	50.6.3'	Enzyme classification.EC_6 ligases.EC_6.3 ligase forming carbon-nitrogen bond'
A0A2K3DMK8	cre06.g258700	pyruvate carboxylase (EC 6.4.1.1)	-0.42	0.000158269	0.000586687	FALSE	14	FALSE	-0.58665	-0.25518	cytoplasm [GO:0005737]; ATP binding [GO:0005524]; metal ion binding [GO:0046872]; pyruvate carboxylase activity [GO:0004736]; gluconeogenesis [GO:0006094]; pyruvate metabolic process [GO:0006090]	50.6.4'	Enzyme classification.EC_6 ligases.EC_6.4 ligase forming carbon-carbon bond'
A0A2K3DSL4	cre05.g234638	amidophosphoribosyltransferase (EC 2.4.2.14)	-0.86	0.0675952	0.105925	FALSE	5	TRUE	-1.79287	0.073639	cytoplasm [GO:0005737]; amidophosphoribosyltransferase activity [GO:0004044]; 'de novo' IMP biosynthetic process [GO:0006189]; purine nucleobase biosynthetic process [GO:0009113]; purine nucleotide biosynthetic process [GO:0006164]	6.1.1.1'	Nucleotide metabolism.purines.ribonucleotide (RN) anabolism.phosphoribosyldiphosphate 5-amidotransferase *(ASE)'
A0A2K3CR84	cre17.g734100	Adenylosuccinate synthetase, chloroplastic (AMPSase) (AdSS) (EC 6.3.4.4) (IMP--aspartate ligase)	-0.32	0.00111769	0.00312083	FALSE	16	FALSE	-0.48011	-0.15803	chloroplast [GO:0009507]; cytoplasm [GO:0005737]; adenylosuccinate synthase activity [GO:0004019]; GTP binding [GO:0005525]; magnesium ion binding [GO:0000287]; 'de novo' AMP biosynthetic process [GO:0044208]; IMP metabolic process [GO:0046040]	6.1.1.10'	Nucleotide metabolism.purines.ribonucleotide (RN) anabolism.adenylosuccinate synthetase *(PUR11)'
A8J3Y6	cre08.g364800	phosphoribosylformylglycinamidine synthase (EC 6.3.5.3) (Formylglycinamide ribonucleotide amidotransferase) (Formylglycinamide ribotide amidotransferase)	-0.29	0.0080111	0.0176474	FALSE	16	FALSE	-0.49038	-0.09271	ATP binding [GO:0005524]; metal ion binding [GO:0046872]; phosphoribosylformylglycinamidine synthase activity [GO:0004642]; 'de novo' IMP biosynthetic process [GO:0006189]; glutamine metabolic process [GO:0006541]	6.1.1.4'	Nucleotide metabolism.purines.ribonucleotide (RN) anabolism.formylglycinamidine RN synthase *(PUR4)'
A8I6R4	cre07.g318750	phosphoribosylformylglycinamidine cyclo-ligase (EC 6.3.3.1)	-1.5	0.00861645	0.0187504	TRUE	10	TRUE	-2.54398	-0.46535	cytosol [GO:0005829]; ATP binding [GO:0005524]; phosphoribosylamine-glycine ligase activity [GO:0004637]; phosphoribosylformylglycinamidine cyclo-ligase activity [GO:0004641]; 'de novo' IMP biosynthetic process [GO:0006189]; adenine biosynthetic process [GO:0046084]; purine nucleotide biosynthetic process [GO:0006164]	6.1.1.5'	Nucleotide metabolism.purines.ribonucleotide (RN) anabolism.aminoimidazole RN synthetase *(PUR5)'
A8IJJ8	cre12.g503300	phosphoribosylaminoimidazole carboxylase (EC 4.1.1.21) (AIR carboxylase)	-0.15	0.40332	0.489355	FALSE	9	TRUE	-0.53625	0.232434	5-amino-4-imidazole carboxylate lyase activity [GO:0043727]; ATP binding [GO:0005524]; metal ion binding [GO:0046872]; phosphoribosylaminoimidazole carboxylase activity [GO:0004638]; 'de novo' IMP biosynthetic process [GO:0006189]	6.1.1.6'	Nucleotide metabolism.purines.ribonucleotide (RN) anabolism.aminoimidazole RN carboxylase *(PUR6)'
A0A2K3CZ88	cre13.g565450	Adenylosuccinate lyase (ASL) (EC 4.3.2.2) (Adenylosuccinase)	-2.33	0.000162187	0.000591019	TRUE	7	TRUE	-3.25099	-1.4103	(S)-2-(5-amino-1-(5-phospho-D-ribosyl)imidazole-4-carboxamido) succinate lyase (fumarate-forming) activity [GO:0070626]; N6-(1,2-dicarboxyethyl)AMP AMP-lyase (fumarate-forming) activity [GO:0004018]; 'de novo' AMP biosynthetic process [GO:0044208]; 'de novo' IMP biosynthetic process [GO:0006189]	6.1.1.8'	Nucleotide metabolism.purines.ribonucleotide (RN) anabolism.adenylosuccinate lyase *(PUR8)'
A0A2K3D597	cre12.g537581	MGS-like domain-containing protein	-1.11	0.0524581	0.0857028	FALSE	9	TRUE	-2.23685	0.014039	cytosol [GO:0005829]; IMP cyclohydrolase activity [GO:0003937]; phosphoribosylaminoimidazolecarboxamide formyltransferase activity [GO:0004643]; 'de novo' IMP biosynthetic process [GO:0006189]	6.1.1.9'	Nucleotide metabolism.purines.ribonucleotide (RN) anabolism.bifunctional aminoimidazole-carboximide RN transformylase and IMP cyclohydrolase *(PUR9/10)'
A8JAP7	cre14.g614300	Inosine-5'-monophosphate dehydrogenase (IMP dehydrogenase) (IMPD) (IMPDH) (EC 1.1.1.205)	-1.12	1.07e-05	5.8e-05	TRUE	9	TRUE	-1.45139	-0.7962	cytoplasm [GO:0005737]; IMP dehydrogenase activity [GO:0003938]; metal ion binding [GO:0046872]; nucleotide binding [GO:0000166]; GMP biosynthetic process [GO:0006177]; GTP biosynthetic process [GO:0006183]	6.1.2.2'	Nucleotide metabolism.purines.GMP biosynthesis.IMP dehydrogenase *(IMPDH)'
Q84UB2	cre02.g092900	GMP synthase (glutamine-hydrolyzing) (EC 6.3.5.2) (Glutamine amidotransferase)	-0.96	0.00159126	0.00430883	FALSE	6	TRUE	-1.47193	-0.45195	cytosol [GO:0005829]; ATP binding [GO:0005524]; GMP synthase activity [GO:0003921]; glutamine metabolic process [GO:0006541]; GMP biosynthetic process [GO:0006177]	6.1.2.3'	Nucleotide metabolism.purines.GMP biosynthesis.GMP synthetase *(GMPS)'
A0A2K3DZ72	cre03.g204601	Adenosine kinase (AK) (EC 2.7.1.20) (Adenosine 5'-phosphotransferase)	-0.67	0.141675	0.197536	FALSE	8	TRUE	-1.59148	0.259438	cytosol [GO:0005829]; nucleus [GO:0005634]; adenosine kinase activity [GO:0004001]; ATP binding [GO:0005524]; AMP salvage [GO:0044209]; phosphorylation [GO:0016310]; purine nucleobase metabolic process [GO:0006144]; purine ribonucleoside salvage [GO:0006166]	6.1.3.3'	Nucleotide metabolism.purines.salvage pathway.adenosine kinase *(ADK)'
A8JDN2	cre12.g494850	adenylate kinase (EC 2.7.4.3)	-0.4	0.118704	0.170142	FALSE	7	TRUE	-0.91728	0.119696	cytoplasm [GO:0005737]; adenylate kinase activity [GO:0004017]; ATP binding [GO:0005524]; cytidylate kinase activity [GO:0004127]; nucleoside diphosphate kinase activity [GO:0004550]; nucleoside diphosphate phosphorylation [GO:0006165]; nucleoside triphosphate biosynthetic process [GO:0009142]	6.1.4.1'	Nucleotide metabolism.purines.phosphotransfers.adenylate kinase'
A0A2K3D5Q3	cre12.g557600	adenylate kinase (EC 2.7.4.3)	-1.09	0.109534	0.158477	FALSE	7	TRUE	-2.4592	0.286498	cytoplasm [GO:0005737]; mitochondrion [GO:0005739]; adenylate kinase activity [GO:0004017]; ATP binding [GO:0005524]; phosphorylation [GO:0016310]	6.1.4.1'	Nucleotide metabolism.purines.phosphotransfers.adenylate kinase'
A0A2K3DEF1	cre09.g394102	guanylate kinase (EC 2.7.4.8)	-0.94	0.0514731	0.0847375	FALSE	4	TRUE	-1.8788	0.007114	cytosol [GO:0005829]; ATP binding [GO:0005524]; guanylate kinase activity [GO:0004385]; phosphorylation [GO:0016310]	6.1.4.2'	Nucleotide metabolism.purines.phosphotransfers.guanylate kinase'
A0A2K3DNJ4	cre06.g273500	Apyrase	0.24	0.309328	0.389377	FALSE	4	TRUE	-0.25664	0.739313	membrane [GO:0016020]; ATP binding [GO:0005524]; hydrolase activity [GO:0016787]	6.1.6.2'	Nucleotide metabolism.purines.extracellular ATP.apyrase *(APY)'
A0A2K3E7W9	cre01.g048950	Uridine 5'-monophosphate synthase (EC 2.4.2.10) (EC 4.1.1.23)	0.05	0.575168	0.642729	FALSE	9	FALSE	-0.14321	0.245245	orotate phosphoribosyltransferase activity [GO:0004588]; orotidine-5'-phosphate decarboxylase activity [GO:0004590]; 'de novo' pyrimidine nucleobase biosynthetic process [GO:0006207]; 'de novo' UMP biosynthetic process [GO:0044205]; pyrimidine nucleobase biosynthetic process [GO:0019856]; UMP biosynthetic process [GO:0006222]	6.2.1.5'	Nucleotide metabolism.pyrimidines.de novo biosynthesis.UMP synthase *(UMPS)'
A0A2K3DF88	cre09.g406050	CTP synthase (EC 6.3.4.2) (UTP--ammonia ligase)	-1.04	0.00328364	0.00815224	TRUE	9	TRUE	-1.64818	-0.42522	ATP binding [GO:0005524]; CTP synthase activity [GO:0003883]; identical protein binding [GO:0042802]; 'de novo' CTP biosynthetic process [GO:0044210]; CTP biosynthetic process [GO:0006241]; glutamine metabolic process [GO:0006541]; pyrimidine nucleobase biosynthetic process [GO:0019856]	6.2.1.6'	Nucleotide metabolism.pyrimidines.de novo biosynthesis.CTP synthetase *(CTPS)'
A0A2K3D7Z5	cre11.g467778	UMP pyrophosphorylase	0.96	0.0020459	0.00533821	FALSE	2	TRUE	0.430912	1.48266	cytoplasm [GO:0005737]; cytosol [GO:0005829]; uracil phosphoribosyltransferase activity [GO:0004845]	6.2.2.2'	Nucleotide metabolism.pyrimidines.salvage pathway.uracil phosphoribosyltransferase *(UPP)'
A0A2K3E6L7	cre01.g029750	adenylate kinase (EC 2.7.4.3)	-1.25	0.0113602	0.0233058	TRUE	7	TRUE	-2.16302	-0.34353	cytoplasm [GO:0005737]; cytosol [GO:0005829]; adenylate kinase activity [GO:0004017]; ATP binding [GO:0005524]; cytidylate kinase activity [GO:0004127]; uridylate kinase activity [GO:0009041]; 'de novo' pyrimidine nucleobase biosynthetic process [GO:0006207]; nucleoside diphosphate phosphorylation [GO:0006165]; nucleoside triphosphate biosynthetic process [GO:0009142]; pyrimidine nucleotide biosy…	6.2.3.1'	Nucleotide metabolism.pyrimidines.phosphotransfers.uridylate kinase *(UMK)'
A8JDR3	cre12.g492950	Ribonucleoside-diphosphate reductase (EC 1.17.4.1)	0.22	0.529551	0.603676	FALSE	3	TRUE	-0.51592	0.948138	ribonucleoside-diphosphate reductase complex [GO:0005971]; ATP binding [GO:0005524]; ribonucleoside-diphosphate reductase activity, thioredoxin disulfide as acceptor [GO:0004748]; deoxyribonucleoside triphosphate biosynthetic process [GO:0009202]; deoxyribonucleotide biosynthetic process [GO:0009263]; DNA replication [GO:0006260]	6.3.1.1.1'	Nucleotide metabolism.deoxynucleotides.biosynthesis.ribonucleoside-diphosphate reductase heterodimer.large subunit'
A0A2K3DJF1	cre07.g325734	Nucleoside diphosphate kinase (EC 2.7.4.6)	3.15	0.00630744	0.0143655	TRUE	2	TRUE	1.08894	5.21967	ATP binding [GO:0005524]; nucleoside diphosphate kinase activity [GO:0004550]; CTP biosynthetic process [GO:0006241]; GTP biosynthetic process [GO:0006183]; nucleoside diphosphate phosphorylation [GO:0006165]; UTP biosynthetic process [GO:0006228]	6.3.2.4'	Nucleotide metabolism.deoxynucleotides.salvage pathway.nucleoside diphosphate kinase'
A8J9H8	cre16.g650550	Nucleoside diphosphate kinase (EC 2.7.4.6)	0.01	0.898033	0.922931	FALSE	4	FALSE	-0.23463	0.264393	ATP binding [GO:0005524]; nucleoside diphosphate kinase activity [GO:0004550]; cellular response to hydrogen peroxide [GO:0070301]; CTP biosynthetic process [GO:0006241]; GTP biosynthetic process [GO:0006183]; nucleoside diphosphate phosphorylation [GO:0006165]; UTP biosynthetic process [GO:0006228]	6.3.2.4'	Nucleotide metabolism.deoxynucleotides.salvage pathway.nucleoside diphosphate kinase'
A8I8Z1	cre02.g088850	6,7-dimethyl-8-ribityllumazine synthase (DMRL synthase) (EC 2.5.1.78)	-1.18	0.0106042	0.0221358	TRUE	3	TRUE	-2.02493	-0.33401	riboflavin synthase complex [GO:0009349]; 6,7-dimethyl-8-ribityllumazine synthase activity [GO:0000906]; riboflavin biosynthetic process [GO:0009231]	7.10.7'	Coenzyme metabolism.FMN/FAD biosynthesis.lumazine synthase *(RibE)'
A8IPC9	cre06.g296600	Riboflavin synthase	-0.05	0.864399	0.896939	FALSE	3	TRUE	-0.7046	0.600811	riboflavin synthase activity [GO:0004746]; riboflavin biosynthetic process [GO:0009231]	7.10.8'	Coenzyme metabolism.FMN/FAD biosynthesis.riboflavin synthase *(RibC)'
A0A2K3DZ59	cre03.g203850	sulfate adenylyltransferase (EC 2.7.7.4)	-0.27	0.00193116	0.0050634	FALSE	12	FALSE	-0.41132	-0.12112	ATP binding [GO:0005524]; sulfate adenylyltransferase (ATP) activity [GO:0004781]; sulfate assimilation [GO:0000103]	7.11.1'	Coenzyme metabolism.phosphoadenosine phosphosulfate (PAPS) homeostasis.ATP sulfurylase *(APS)'
A0A2K3CVA0	cre16.g677500	Adenylyl-sulfate kinase (EC 2.7.1.25)	0.3	0.530297	0.60386	FALSE	5	TRUE	-0.71074	1.30461	adenylylsulfate kinase activity [GO:0004020]; ATP binding [GO:0005524]; hydrogen sulfide biosynthetic process [GO:0070814]; phosphorylation [GO:0016310]; sulfate assimilation [GO:0000103]	7.11.2'	Coenzyme metabolism.phosphoadenosine phosphosulfate (PAPS) homeostasis.adenosine phosphosulfate kinase *(APK)'
A0A2K3CWZ1	cre15.g643600	SufBD_N domain-containing protein	0.01	0.960191	0.965899	FALSE	5	TRUE	-0.59591	0.62425	iron-sulfur cluster assembly [GO:0016226]	7.12.1.1.1.1'	Coenzyme metabolism.iron-sulfur cluster assembly machinery.plastidial SUF system.assembly phase.SUF-BCD scaffold complex.component *(SUF-B)'
A8ITJ3	cre07.g339700	Uncharacterized protein	-1.71	1.8e-07	2.09e-06	TRUE	5	TRUE	-2.04545	-1.38367	chloroplast [GO:0009507]; ATP binding [GO:0005524]; ATPase-coupled transmembrane transporter activity [GO:0042626]; thylakoid membrane organization [GO:0010027]	7.12.1.1.1.2'	Coenzyme metabolism.iron-sulfur cluster assembly machinery.plastidial SUF system.assembly phase.SUF-BCD scaffold complex.component *(SUF-C)'
A8HND3	cre01.g050550	Uncharacterized protein	0.33	0.750329	0.797827	FALSE	2	TRUE	-1.89239	2.55191	mitochondrial outer membrane [GO:0005741]; 2 iron, 2 sulfur cluster binding [GO:0051537]; metal ion binding [GO:0046872]; regulation of autophagy [GO:0010506]	7.12.1.3.1'	Coenzyme metabolism.iron-sulfur cluster assembly machinery.plastidial SUF system.export machinery.transfer factor *(NEET)'
A0A2K3DDD4	cre09.g393200	Heat shock 70 kDa protein, mitochondrial	0.74	0.01771	0.0340578	FALSE	14	FALSE	0.154448	1.31929	cytoplasm [GO:0005737]; mitochondrion [GO:0005739]; ATP binding [GO:0005524]; ATP hydrolysis activity [GO:0016887]; ATP-dependent protein folding chaperone [GO:0140662]; heat shock protein binding [GO:0031072]; misfolded protein binding [GO:0051787]; protein folding chaperone [GO:0044183]; unfolded protein binding [GO:0051082]; cellular response to unfolded protein [GO:0034620]; chaperone cofacto…	7.12.2.2.5'	Coenzyme metabolism.iron-sulfur cluster assembly machinery.mitochondrial ISC system.transfer phase.chaperone *(HSCA)'
A0A2K3DII9	cre07.g313700	glutamate--tRNA ligase (EC 6.1.1.17) (Glutamyl-tRNA synthetase)	0.04	0.914012	0.936916	FALSE	5	TRUE	-0.83048	0.91836	mitochondrion [GO:0005739]; ATP binding [GO:0005524]; glutamate-tRNA ligase activity [GO:0004818]; tRNA binding [GO:0000049]; zinc ion binding [GO:0008270]; glutamyl-tRNA aminoacylation [GO:0006424]; post-embryonic development [GO:0009791]; reproductive structure development [GO:0048608]	7.13.1.1'	Coenzyme metabolism.tetrapyrrole biosynthesis.5-aminolevulinic acid formation.glutamyl-tRNA synthetase *(GluRS)'
E9N731	cre03.g156600	Glutamyl-tRNA reductase binding protein	-0.32	0.507487	0.586612	FALSE	3	TRUE	-1.35136	0.709367		7.13.1.2.3'	Coenzyme metabolism.tetrapyrrole biosynthesis.5-aminolevulinic acid formation.glutamyl-tRNA reductase activity.regulatory factor *(GluTRBP)'
A8J7H3	cre03.g158000	glutamate-1-semialdehyde 2,1-aminomutase (EC 5.4.3.8)	-0.14	0.275426	0.352061	FALSE	15	FALSE	-0.42211	0.132625	glutamate-1-semialdehyde 2,1-aminomutase activity [GO:0042286]; pyridoxal phosphate binding [GO:0030170]; transaminase activity [GO:0008483]; protoporphyrinogen IX biosynthetic process [GO:0006782]	7.13.1.3'	Coenzyme metabolism.tetrapyrrole biosynthesis.5-aminolevulinic acid formation.glutamate-1-semialdehyde-2,1-aminomutase *(GSA)'
A8I980	cre02.g091050	Delta-aminolevulinic acid dehydratase (EC 4.2.1.24)	-0.73	0.000213558	0.000747802	FALSE	9	FALSE	-1.03054	-0.43313	cytosol [GO:0005829]; porphobilinogen synthase activity [GO:0004655]; zinc ion binding [GO:0008270]; chlorophyll biosynthetic process [GO:0015995]; heme biosynthetic process [GO:0006783]; protoporphyrinogen IX biosynthetic process [GO:0006782]	7.13.2.1'	Coenzyme metabolism.tetrapyrrole biosynthesis.uroporphyrinogen III formation.porphobilinogen synthase *(HEMB)'
A8JFB1	cre16.g663900	hydroxymethylbilane synthase (EC 2.5.1.61) (Hydroxymethylbilane synthase)	-0.28	0.00164545	0.00442215	FALSE	14	FALSE	-0.42461	-0.12946	chloroplast [GO:0009507]; cytoplasm [GO:0005737]; hydroxymethylbilane synthase activity [GO:0004418]; chloroplast RNA modification [GO:1900865]; heme biosynthetic process [GO:0006783]; peptidyl-pyrromethane cofactor linkage [GO:0018160]; protoporphyrinogen IX biosynthetic process [GO:0006782]	7.13.2.2'	Coenzyme metabolism.tetrapyrrole biosynthesis.uroporphyrinogen III formation.porphobilinogen deaminase *(HEMC)'
A0A2K3DFI1	cre09.g409100	Uroporphyrinogen-III synthase (EC 4.2.1.75)	-0.68	0.242323	0.316138	FALSE	8	TRUE	-1.88528	0.52897	uroporphyrinogen-III synthase activity [GO:0004852]; protoporphyrinogen IX biosynthetic process [GO:0006782]; uroporphyrinogen III biosynthetic process [GO:0006780]	7.13.2.3'	Coenzyme metabolism.tetrapyrrole biosynthesis.uroporphyrinogen III formation.uroporphyrinogen III synthase *(UROS)'
A8JC21	cre11.g467700	Uroporphyrinogen decarboxylase (EC 4.1.1.37)	-0.38	0.718801	0.776594	FALSE	7	TRUE	-2.62361	1.86877	uroporphyrinogen decarboxylase activity [GO:0004853]; protoporphyrinogen IX biosynthetic process [GO:0006782]	7.13.4.1'	Coenzyme metabolism.tetrapyrrole biosynthesis.protoporphyrin IX formation.uroporphyrinogen III decarboxylase *(HEME)'
Q9S7V1	cre02.g085450	coproporphyrinogen oxidase (EC 1.3.3.3)	-1.18	0.198557	0.266811	FALSE	12	TRUE	-3.07482	0.716596	cytoplasm [GO:0005737]; coproporphyrinogen oxidase activity [GO:0004109]; protoporphyrinogen IX biosynthetic process [GO:0006782]	7.13.4.2.1'	Coenzyme metabolism.tetrapyrrole biosynthesis.protoporphyrin IX formation.coproporphyrinogen III oxidase activities.oxygen-dependent coproporphyrinogen III oxidase *(HEMF)'
Q9ZTA7	cre09.g396300	Protoporphyrinogen oxidase (EC 1.3.3.4)	0.32	0.00638911	0.0144596	FALSE	14	FALSE	0.111714	0.538145	chloroplast [GO:0009507]; oxidoreductase activity [GO:0016491]; oxygen-dependent protoporphyrinogen oxidase activity [GO:0004729]; heme biosynthetic process [GO:0006783]; protoporphyrinogen IX biosynthetic process [GO:0006782]	7.13.4.3'	Coenzyme metabolism.tetrapyrrole biosynthesis.protoporphyrin IX formation.protoporphyrinogen IX oxidase'
A0A2K3D9D4	cre10.g423500	Heme oxygenase 1	1.04	0.147416	0.204744	FALSE	6	TRUE	-0.42862	2.51123	chloroplast [GO:0009507]; heme oxygenase (decyclizing) activity [GO:0004392]; heme oxidation [GO:0006788]; photosynthesis [GO:0015979]	7.14.2.1'	Coenzyme metabolism.heme biosynthesis.heme oxygenase activities.alpha-helical heme oxygenase *(HO)'
A8I247	cre02.g098250	Uncharacterized protein	0.45	0.597959	0.663273	FALSE	4	TRUE	-1.37543	2.27751		7.14.2.2'	Coenzyme metabolism.heme biosynthesis.heme oxygenase activities.beta-barrel heme oxygenase *(HOZ)'
A8I531	cre05.g242000	Mg-protoporphyrin IX chelatase (EC 6.6.1.1)	-1.12	0.00117918	0.00327549	TRUE	13	TRUE	-1.68678	-0.54967	chloroplast [GO:0009507]; ATP binding [GO:0005524]; magnesium chelatase activity [GO:0016851]; chlorophyll biosynthetic process [GO:0015995]; photosynthesis [GO:0015979]	7.15.1.1.1'	Coenzyme metabolism.chlorophyll metabolism.chlorophyll biosynthesis.magnesium-chelatase complex.component *(CHLD)'
A8I7P5	cre07.g325500	magnesium chelatase (EC 6.6.1.1)	-0.15	0.7907	0.832082	FALSE	20	TRUE	-1.4044	1.09524	chloroplast [GO:0009507]; ATP binding [GO:0005524]; magnesium chelatase activity [GO:0016851]; mRNA binding [GO:0003729]; chlorophyll biosynthetic process [GO:0015995]; photosynthesis [GO:0015979]	7.15.1.1.2'	Coenzyme metabolism.chlorophyll metabolism.chlorophyll biosynthesis.magnesium-chelatase complex.component *(CHLH)'
A8IMZ5	cre06.g306300	Mg-protoporphyrin IX chelatase (EC 6.6.1.1)	-0.32	0.0434385	0.0736535	FALSE	21	FALSE	-0.62246	-0.01113	chloroplast stroma [GO:0009570]; ATP binding [GO:0005524]; magnesium chelatase activity [GO:0016851]; chlorophyll biosynthetic process [GO:0015995]; photosynthesis [GO:0015979]	7.15.1.1.3'	Coenzyme metabolism.chlorophyll metabolism.chlorophyll biosynthesis.magnesium-chelatase complex.component *(CHLI)'
A8IKQ6	cre12.g510800	Mg-protoporphyrin IX chelatase (EC 6.6.1.1)	-1.09	0.00525863	0.012316	TRUE	7	TRUE	-1.78439	-0.39781	chloroplast stroma [GO:0009570]; ATP binding [GO:0005524]; magnesium chelatase activity [GO:0016851]; chlorophyll biosynthetic process [GO:0015995]; photosynthesis [GO:0015979]	7.15.1.1.3'	Coenzyme metabolism.chlorophyll metabolism.chlorophyll biosynthesis.magnesium-chelatase complex.component *(CHLI)'
A8JGJ6	cre12.g498550	Uncharacterized protein	-0.48	0.0224077	0.0414601	FALSE	5	TRUE	-0.87072	-0.08115	magnesium protoporphyrin IX methyltransferase activity [GO:0046406]; methyltransferase activity [GO:0008168]; chlorophyll biosynthetic process [GO:0015995]	7.15.1.2'	Coenzyme metabolism.chlorophyll metabolism.chlorophyll biosynthesis.Mg-protoporphyrin IX O-methyltransferase *(CHLM)'
A0A2K3D2M2	cre12.g510050	magnesium-protoporphyrin IX monomethyl ester (oxidative) cyclase (EC 1.14.13.81)	0.96	0.222231	0.293127	FALSE	7	TRUE	-0.67134	2.58935	chloroplast thylakoid membrane [GO:0009535]; magnesium-protoporphyrin IX monomethyl ester (oxidative) cyclase activity [GO:0048529]; metal ion binding [GO:0046872]; chlorophyll biosynthetic process [GO:0015995]; photosynthesis [GO:0015979]	7.15.1.3.1'	Coenzyme metabolism.chlorophyll metabolism.chlorophyll biosynthesis.Mg-protoporphyrin IX monomethylester cyclase complex.catalytic component *(CRD1)'
A8ITX0	cre07.g346050	magnesium-protoporphyrin IX monomethyl ester (oxidative) cyclase (EC 1.14.13.81)	0	0.996264	0.996264	FALSE	9	TRUE	-1.53948	1.53278	chloroplast thylakoid membrane [GO:0009535]; magnesium-protoporphyrin IX monomethyl ester (oxidative) cyclase activity [GO:0048529]; metal ion binding [GO:0046872]; chlorophyll biosynthetic process [GO:0015995]; photosynthesis [GO:0015979]	7.15.1.3.1'	Coenzyme metabolism.chlorophyll metabolism.chlorophyll biosynthesis.Mg-protoporphyrin IX monomethylester cyclase complex.catalytic component *(CRD1)'
A8ILP2	cre12.g490500	Thioredoxin-like domain-containing protein	0.44	0.683662	0.746887	FALSE	5	TRUE	-1.85752	2.73073		7.15.1.3.2'	Coenzyme metabolism.chlorophyll metabolism.chlorophyll biosynthesis.Mg-protoporphyrin IX monomethylester cyclase complex.scaffold component *(LCAA)'
A8HPJ2	cre01.g015350	NADPH-protochlorophyllide oxidoreductase (EC 1.3.1.33)	0.57	0.000724094	0.00213846	FALSE	17	FALSE	0.300682	0.847222	chloroplast [GO:0009507]; protochlorophyllide reductase activity [GO:0016630]; chlorophyll biosynthetic process [GO:0015995]; photosynthesis [GO:0015979]	7.15.1.4.1.1'	Coenzyme metabolism.chlorophyll metabolism.chlorophyll biosynthesis.protochlorophyllide oxidoreductase (POR) activities.light-dependent POR activity.protochlorophyllide oxidoreductase *(POR)'
A8HMQ3	cre01.g042800	Divinyl chlorophyllide a 8-vinyl-reductase, chloroplastic (EC 1.3.1.75)	0.49	1.61e-06	1.21e-05	FALSE	13	FALSE	0.37291	0.608077	chloroplast [GO:0009507]; 3,8-divinyl protochlorophyllide a 8-vinyl reductase activity [GO:0051744]; divinyl chlorophyllide a 8-vinyl-reductase activity [GO:0033728]; chlorophyll biosynthetic process [GO:0015995]	7.15.1.5'	Coenzyme metabolism.chlorophyll metabolism.chlorophyll biosynthesis.divinyl chlorophyllide-a 8-vinyl-reductase *(DVR)'
A8JFJ1	cre06.g294750	Chlorophyll synthase	-0.69	0.404357	0.490061	FALSE	3	TRUE	-2.42351	1.0527	membrane [GO:0016020]; chlorophyll synthetase activity [GO:0046408]; chlorophyll biosynthetic process [GO:0015995]	7.15.1.6'	Coenzyme metabolism.chlorophyll metabolism.chlorophyll biosynthesis.chlorophyll synthase *(CHLG)'
A8HNE8	cre01.g050950	geranylgeranyl diphosphate reductase (EC 1.3.1.83) (Geranylgeranyl reductase)	-0.21	0.123227	0.17579	FALSE	20	FALSE	-0.48892	0.06706	FAD binding [GO:0071949]; geranylgeranyl diphosphate reductase activity [GO:0102067]; geranylgeranyl reductase activity [GO:0045550]; chlorophyll biosynthetic process [GO:0015995]; photosynthesis [GO:0015979]	7.15.1.7.1'	Coenzyme metabolism.chlorophyll metabolism.chlorophyll biosynthesis.de novo phytyl-diphosphate biosynthesis.geranylgeranyl reductase *(CHLP)'
A8J841_CHLRE	cre05.g240850	Uncharacterized protein	-0.66	0.317134	0.397168	FALSE	8	TRUE	-2.05768	0.729549	4 iron, 4 sulfur cluster binding [GO:0051539]; carbon-carbon lyase activity [GO:0016830]; metal ion binding [GO:0046872]; thiamine biosynthetic process [GO:0009228]	7.2.1.1'	Coenzyme metabolism.thiamine pyrophosphate biosynthesis.pyrimidine moiety.hydroxymethylpyrimidine phosphate synthase *(ThiC)'
A0A2K3DTU9	cre04.g214150	Thiamine thiazole synthase, chloroplastic (Thiazole biosynthetic enzyme) (EC 2.4.2.60)	-0.88	0.292981	0.372728	FALSE	7	TRUE	-2.64727	0.877343	chloroplast stroma [GO:0009570]; cytosol [GO:0005829]; iron ion binding [GO:0005506]; pentosyltransferase activity [GO:0016763]; thiamine biosynthetic process [GO:0009228]; thiazole biosynthetic process [GO:0052837]	7.2.2.1'	Coenzyme metabolism.thiamine pyrophosphate biosynthesis.thiazole moiety.thiazole synthase *(Thi1)'
A0A2K3DLX7	cre06.g250200	S-adenosylmethionine synthase (EC 2.5.1.6)	-0.63	0.000467244	0.00142956	FALSE	28	FALSE	-0.91831	-0.34848	cytosol [GO:0005829]; ATP binding [GO:0005524]; metal ion binding [GO:0046872]; methionine adenosyltransferase activity [GO:0004478]; one-carbon metabolic process [GO:0006730]; S-adenosylmethionine biosynthetic process [GO:0006556]	7.3.1'	Coenzyme metabolism.S-adenosyl methionine (SAM) cycle.S-adenosyl methionine synthetase *(MAT)'
A8IXE0	cre03.g204250	Adenosylhomocysteinase (EC 3.3.1.1)	-0.25	0.00180011	0.00478991	FALSE	25	FALSE	-0.38398	-0.11484	cytosol [GO:0005829]; adenosylhomocysteinase activity [GO:0004013]; one-carbon metabolic process [GO:0006730]; S-adenosylmethionine cycle [GO:0033353]	7.3.2'	Coenzyme metabolism.S-adenosyl methionine (SAM) cycle.S-adenosyl homocysteine hydrolase *(SAHH)'
A0A2K3CZE0	cre13.g566000	formate--tetrahydrofolate ligase (EC 6.3.4.3)	0.37	0.000652687	0.00195988	FALSE	13	FALSE	0.195624	0.54212	ATP binding [GO:0005524]; formate-tetrahydrofolate ligase activity [GO:0004329]; tetrahydrofolate interconversion [GO:0035999]	7.5.7.1'	Coenzyme metabolism.tetrahydrofolate metabolism.tetrahydrofolate (THF) interconversions.10-formyl-THF synthetase'
A8JH65	cre03.g182450	methenyltetrahydrofolate cyclohydrolase (EC 3.5.4.9)	-0.36	0.48861	0.57031	FALSE	4	TRUE	-1.4829	0.754025	cytosol [GO:0005829]; methenyltetrahydrofolate cyclohydrolase activity [GO:0004477]; methylenetetrahydrofolate dehydrogenase (NADP+) activity [GO:0004488]; tetrahydrofolate interconversion [GO:0035999]	7.5.7.2'	Coenzyme metabolism.tetrahydrofolate metabolism.tetrahydrofolate (THF) interconversions.bifunctional 5,10-methylene-THF dehydrogenase and 5,10-methenyl-THF cyclohydrolase'
A0A2K3DA10	cre10.g433600	Methylenetetrahydrofolate reductase (EC 1.5.1.20)	-0.29	0.0206232	0.0388264	FALSE	15	FALSE	-0.52265	-0.05319	cytosol [GO:0005829]; FAD binding [GO:0071949]; methylenetetrahydrofolate reductase (NAD(P)H) activity [GO:0004489]; methylenetetrahydrofolate reductase NADH activity [GO:0106312]; methylenetetrahydrofolate reductase NADPH activity [GO:0106313]; methionine biosynthetic process [GO:0009086]; tetrahydrofolate interconversion [GO:0035999]	7.5.7.4'	Coenzyme metabolism.tetrahydrofolate metabolism.tetrahydrofolate (THF) interconversions.5,10-methylene-THF reductase'
A0A2K3CWZ6	cre15.g643550	SOR_SNZ domain-containing protein	0.39	0.0521789	0.0855065	FALSE	5	FALSE	-0.00432	0.774489	amine-lyase activity [GO:0016843]; amino acid metabolic process [GO:0006520]; pyridoxal phosphate biosynthetic process [GO:0042823]; pyridoxine biosynthetic process [GO:0008615]	7.7.1.1'	Coenzyme metabolism.pyridoxal-phosphate homeostasis.pyridoxal 5'-phosphate synthase complex.synthase component'
D5LAU0	cre06.g251500	SPS1p	-0.76	0.0108446	0.0224191	FALSE	5	TRUE	-1.31175	-0.21377	thermospermine synthase activity [GO:0010487]; polyamine biosynthetic process [GO:0006596]	8.2.4'	Polyamine metabolism.spermidine biosynthesis.thermospermine synthase'
O81954	cre07.g356350	1-deoxy-D-xylulose-5-phosphate synthase (EC 2.2.1.7)	0.67	1.27e-05	6.53e-05	FALSE	12	FALSE	0.473061	0.872264	1-deoxy-D-xylulose-5-phosphate synthase activity [GO:0008661]; metal ion binding [GO:0046872]; transketolase or transaldolase activity [GO:0016744]; 1-deoxy-D-xylulose 5-phosphate biosynthetic process [GO:0052865]; terpenoid biosynthetic process [GO:0016114]; thiamine biosynthetic process [GO:0009228]	9.1.2.2'	Secondary metabolism.terpenoids.methylerythritol phosphate (MEP) pathway.1-deoxy-D-xylulose 5-phosphate synthase *(DXS)'
A0A2K3D6J2	cre12.g546050	1-deoxy-D-xylulose-5-phosphate reductoisomerase (EC 1.1.1.267)	-0.37	0.221809	0.29293	FALSE	11	TRUE	-1.00502	0.260114	1-deoxy-D-xylulose-5-phosphate reductoisomerase activity [GO:0030604]; manganese ion binding [GO:0030145]; NADPH binding [GO:0070402]; isopentenyl diphosphate biosynthetic process, methylerythritol 4-phosphate pathway involved in terpenoid biosynthetic process [GO:0051484]	9.1.2.3'	Secondary metabolism.terpenoids.methylerythritol phosphate (MEP) pathway.1-deoxy-D-xylulose 5-phosphate reductase *(DXR)'
A8ILN4	cre12.g490350	(E)-4-hydroxy-3-methylbut-2-enyl-diphosphate synthase (ferredoxin)	-0.15	0.0203688	0.0384149	FALSE	29	FALSE	-0.2703	-0.02785	chloroplast [GO:0009507]; 4-hydroxy-3-methylbut-2-en-1-yl diphosphate synthase activity [GO:0046429]; iron ion binding [GO:0005506]; isopentenyl diphosphate biosynthetic process, methylerythritol 4-phosphate pathway [GO:0019288]; terpenoid biosynthetic process [GO:0016114]	9.1.2.7'	Secondary metabolism.terpenoids.methylerythritol phosphate (MEP) pathway.4-hydroxy-3-methylbut-2-enyl diphosphate synthase'
A8JEV9	cre08.g372950	4-hydroxy-3-methylbut-2-enyl diphosphate reductase	-1.08	0.0894752	0.134338	FALSE	12	TRUE	-2.34769	0.195407	4 iron, 4 sulfur cluster binding [GO:0051539]; 4-hydroxy-3-methylbut-2-en-1-yl diphosphate reductase activity [GO:0051745]; metal ion binding [GO:0046872]; dimethylallyl diphosphate biosynthetic process [GO:0050992]; isopentenyl diphosphate biosynthetic process, methylerythritol 4-phosphate pathway [GO:0019288]	9.1.2.8'	Secondary metabolism.terpenoids.methylerythritol phosphate (MEP) pathway.4-hydroxy-3-methylbut-2-enyl diphosphate reductase'
A8IX41	cre03.g207700	Farnesyl pyrophosphate synthase	0.52	0.216255	0.286651	FALSE	4	TRUE	-0.35489	1.40397	cytoplasm [GO:0005737]; dimethylallyltranstransferase activity [GO:0004161]; geranyltranstransferase activity [GO:0004337]; farnesyl diphosphate biosynthetic process [GO:0045337]	9.1.3.2'	Secondary metabolism.terpenoids.isoprenyl diphosphate biosynthesis.farnesyl diphosphate synthase'
A8JHU6	cre12.g484200	Geranylgeranyl diphosphate synthase	0.31	0.543017	0.615763	FALSE	4	TRUE	-0.77157	1.38804	prenyltransferase activity [GO:0004659]; isoprenoid biosynthetic process [GO:0008299]	9.1.3.3'	Secondary metabolism.terpenoids.isoprenyl diphosphate biosynthesis.isoprenyl diphosphate synthase *(IDS)'
Q6J213	cre12.g509650	Phytoene dehydrogenase (EC 1.3.5.5)	1.25	1.1e-10	7.86e-09	TRUE	17	FALSE	1.12635	1.36668	chloroplast [GO:0009507]; chromoplast [GO:0009509]; membrane [GO:0016020]; oxidoreductase activity [GO:0016491]; phytoene dehydrogenase activity [GO:0016166]; carotenoid biosynthetic process [GO:0016117]	9.1.6.1.2'	Secondary metabolism.terpenoids.carotenoid biosynthesis.carotenes.phytoene desaturase *(PDS)'
A8I647	cre07.g314150	Zeta-carotene desaturase (EC 1.3.5.6) (9,9'-di-cis-zeta-carotene desaturase)	0.79	5.25e-08	8.83e-07	FALSE	8	FALSE	0.656415	0.928037	chloroplast [GO:0009507]; chromoplast [GO:0009509]; 7,9,9'-tricis-neurosporene:quinone oxidoreductase activity [GO:0052887]; 9,9'-dicis-carotene:quinone oxidoreductase activity [GO:0052886]; carotene 7,8-desaturase activity [GO:0016719]; oxidoreductase activity [GO:0016491]; carotene biosynthetic process [GO:0016120]; carotenoid biosynthetic process [GO:0016117]	9.1.6.1.4'	Secondary metabolism.terpenoids.carotenoid biosynthesis.carotenes.zeta-carotene desaturase *(ZDS)'
A0A2K3CSZ6	cre16.g651923	prolycopene isomerase (EC 5.2.1.13)	0.99	0.0348249	0.0615655	FALSE	10	TRUE	0.084724	1.9025	chloroplast membrane [GO:0031969]; carotenoid isomerase activity [GO:0046608]; oxidoreductase activity [GO:0016491]; carotenoid biosynthetic process [GO:0016117]	9.1.6.1.7'	Secondary metabolism.terpenoids.carotenoid biosynthesis.carotenes.carotenoid isomerase *(CrtISO)'
Q08363	psbF	Cytochrome b559 subunit beta (PSII reaction center subunit VI)	3.71	0.000409788	0.00127688	TRUE	2	TRUE	2.06601	5.3443	chloroplast thylakoid membrane [GO:0009535]; photosystem II reaction center [GO:0009539]; electron transfer activity [GO:0009055]; heme binding [GO:0020037]; iron ion binding [GO:0005506]; photosynthetic electron transport chain [GO:0009767]	#N/A	#N/A
Q8HUH1	rps2-2	Putative 30S ribosomal S2-like protein	3.31	2.64e-05	0.000125519	TRUE	4	TRUE	2.24759	4.37404	chloroplast [GO:0009507]; mitochondrial small ribosomal subunit [GO:0005763]; structural constituent of ribosome [GO:0003735]; translation [GO:0006412]	#N/A	#N/A
O20032	rps18	30S ribosomal protein S18, chloroplastic	1.73	0.110834	0.160143	FALSE	3	TRUE	-0.46394	3.91424	chloroplast [GO:0009507]; mitochondrial small ribosomal subunit [GO:0005763]; small ribosomal subunit rRNA binding [GO:0070181]; structural constituent of ribosome [GO:0003735]; translation [GO:0006412]	#N/A	#N/A
P59775	rps8	30S ribosomal protein S8, chloroplastic	1.53	0.0963586	0.142877	FALSE	3	TRUE	-0.32077	3.37231	chloroplast [GO:0009507]; ribonucleoprotein complex [GO:1990904]; ribosome [GO:0005840]; rRNA binding [GO:0019843]; structural constituent of ribosome [GO:0003735]; translation [GO:0006412]	#N/A	#N/A
O20030	ycf4	Photosystem I assembly protein Ycf4	1.46	0.0171842	0.0332848	TRUE	3	TRUE	0.313218	2.60942	chloroplast thylakoid membrane [GO:0009535]; photosystem I [GO:0009522]; photosynthesis [GO:0015979]	#N/A	#N/A
P05726	rpl16	50S ribosomal protein L16, chloroplastic	1.44	0.0324467	0.0576531	FALSE	3	TRUE	0.143849	2.72842	chloroplast [GO:0009507]; mitochondrial large ribosomal subunit [GO:0005762]; rRNA binding [GO:0019843]; structural constituent of ribosome [GO:0003735]; mitochondrial translation [GO:0032543]	#N/A	#N/A
P48267	rps7	30S ribosomal protein S7, chloroplastic	1.04	2.55e-06	1.77e-05	TRUE	6	FALSE	0.782528	1.30722	chloroplast [GO:0009507]; ribosome [GO:0005840]; small ribosomal subunit [GO:0015935]; mRNA binding [GO:0003729]; rRNA binding [GO:0019843]; structural constituent of ribosome [GO:0003735]; ribosomal small subunit assembly [GO:0000028]; translation [GO:0006412]	#N/A	#N/A
Q8HTL1	rpl5	50S ribosomal protein L5, chloroplastic	0.88	1.51e-07	1.84e-06	FALSE	6	FALSE	0.709215	1.04131	chloroplast [GO:0009507]; cytosolic large ribosomal subunit [GO:0022625]; RNA binding [GO:0003723]; rRNA binding [GO:0019843]; structural constituent of ribosome [GO:0003735]; translation [GO:0006412]	#N/A	#N/A
Q8HTL2	rpl2	50S ribosomal protein L2, chloroplastic	0.87	8.57e-10	3.84e-08	FALSE	13	FALSE	0.765231	0.967035	chloroplast [GO:0009507]; cytosolic large ribosomal subunit [GO:0022625]; RNA binding [GO:0003723]; rRNA binding [GO:0019843]; structural constituent of ribosome [GO:0003735]; transferase activity [GO:0016740]; cytoplasmic translation [GO:0002181]	#N/A	#N/A
P11094	rpl14	50S ribosomal protein L14, chloroplastic	0.8	5.99e-06	3.54e-05	FALSE	6	FALSE	0.579589	1.01751	chloroplast [GO:0009507]; mitochondrial large ribosomal subunit [GO:0005762]; large ribosomal subunit rRNA binding [GO:0070180]; structural constituent of ribosome [GO:0003735]; translation [GO:0006412]	#N/A	#N/A
Q08365	rps3	30S ribosomal protein S3, chloroplastic (ORF 712)	0.79	3.16e-09	1.13e-07	FALSE	26	FALSE	0.687598	0.895806	chloroplast [GO:0009507]; cytosolic small ribosomal subunit [GO:0022627]; RNA binding [GO:0003723]; structural constituent of ribosome [GO:0003735]; translation [GO:0006412]	#N/A	#N/A
P48270	rps4	30S ribosomal protein S4, chloroplastic	0.76	5.74e-08	9.21e-07	FALSE	10	FALSE	0.628621	0.891401	chloroplast [GO:0009507]; small ribosomal subunit [GO:0015935]; rRNA binding [GO:0019843]; structural constituent of ribosome [GO:0003735]; positive regulation of translational fidelity [GO:0045903]; response to antibiotic [GO:0046677]; translation [GO:0006412]	#N/A	#N/A
O20029	rps9	30S ribosomal protein S9, chloroplastic	0.76	1.19e-07	1.54e-06	FALSE	6	FALSE	0.616132	0.896543	chloroplast [GO:0009507]; mitochondrial small ribosomal subunit [GO:0005763]; small ribosomal subunit [GO:0015935]; RNA binding [GO:0003723]; structural constituent of ribosome [GO:0003735]; translation [GO:0006412]	#N/A	#N/A
P17746	tufA	Elongation factor Tu, chloroplastic (EF-Tu)	0.72	1.48e-08	3.88e-07	FALSE	23	FALSE	0.610275	0.829012	chloroplast [GO:0009507]; mitochondrion [GO:0005739]; GTP binding [GO:0005525]; GTPase activity [GO:0003924]; translation elongation factor activity [GO:0003746]; mitochondrial translational elongation [GO:0070125]; translational elongation [GO:0006414]	#N/A	#N/A
O47027	rps2-1	30S ribosomal protein S2, chloroplastic	0.7	1.52e-08	3.88e-07	FALSE	20	FALSE	0.592222	0.805236	chloroplast [GO:0009507]; mitochondrial small ribosomal subunit [GO:0005763]; structural constituent of ribosome [GO:0003735]; translation [GO:0006412]	#N/A	#N/A
Q8HTL3	rpl23	50S ribosomal protein L23, chloroplastic	0.67	1.84e-07	2.11e-06	FALSE	6	FALSE	0.543842	0.804742	chloroplast [GO:0009507]; cytosolic large ribosomal subunit [GO:0022625]; rRNA binding [GO:0019843]; structural constituent of ribosome [GO:0003735]; ribosomal large subunit assembly [GO:0000027]; translation [GO:0006412]	#N/A	#N/A
Q00914	psaC	Photosystem I iron-sulfur center (EC 1.97.1.12) (9 kDa polypeptide) (PSI-C) (Photosystem I subunit VII) (PsaC)	0.51	0.0118069	0.0240843	FALSE	5	FALSE	0.138491	0.891498	chloroplast thylakoid membrane [GO:0009535]; photosystem I [GO:0009522]; 4 iron, 4 sulfur cluster binding [GO:0051539]; electron transfer activity [GO:0009055]; metal ion binding [GO:0046872]; photosynthesis [GO:0015979]; photosynthetic electron transport in photosystem I [GO:0009773]	#N/A	#N/A
P06007	psbD	Photosystem II D2 protein (PSII D2 protein) (EC 1.10.3.9) (Photosystem Q(A) protein)	0.44	2.04e-05	0.000100937	FALSE	12	FALSE	0.304053	0.580191	chloroplast thylakoid membrane [GO:0009535]; photosystem II [GO:0009523]; chlorophyll binding [GO:0016168]; electron transporter, transferring electrons within the cyclic electron transport pathway of photosynthesis activity [GO:0045156]; iron ion binding [GO:0005506]; oxygen evolving activity [GO:0010242]; photosynthetic electron transport in photosystem II [GO:0009772]	#N/A	#N/A
P12154	psaA	Photosystem I P700 chlorophyll a apoprotein A1 (EC 1.97.1.12) (PSI-A) (PsaA)	0.42	1.42e-05	7.18e-05	FALSE	10	FALSE	0.297107	0.552024	chloroplast thylakoid membrane [GO:0009535]; photosystem I [GO:0009522]; 4 iron, 4 sulfur cluster binding [GO:0051539]; chlorophyll binding [GO:0016168]; electron transfer activity [GO:0009055]; magnesium ion binding [GO:0000287]; photosynthesis [GO:0015979]	#N/A	#N/A
P48268	psbE	Cytochrome b559 subunit alpha (PSII reaction center subunit V)	0.42	7.42e-06	4.27e-05	FALSE	7	FALSE	0.305209	0.54305	chloroplast thylakoid membrane [GO:0009535]; photosystem II reaction center [GO:0009539]; electron transfer activity [GO:0009055]; heme binding [GO:0020037]; iron ion binding [GO:0005506]; photosynthetic electron transport chain [GO:0009767]	#N/A	#N/A
P09144	psaB	Photosystem I P700 chlorophyll a apoprotein A2 (EC 1.97.1.12) (PSI-B) (PsaB)	0.41	0.00143042	0.00392272	FALSE	12	FALSE	0.196383	0.625759	chloroplast thylakoid membrane [GO:0009535]; photosystem I [GO:0009522]; 4 iron, 4 sulfur cluster binding [GO:0051539]; chlorophyll binding [GO:0016168]; electron transfer activity [GO:0009055]; magnesium ion binding [GO:0000287]; photosynthesis [GO:0015979]	#N/A	#N/A
P22666	psbH	Photosystem II reaction center protein H (PSII-H) (Photosystem II 8 kDa phosphoprotein)	0.41	0.0403085	0.0694417	FALSE	2	FALSE	0.021662	0.799718	chloroplast thylakoid membrane [GO:0009535]; photosystem II [GO:0009523]; phosphate ion binding [GO:0042301]; photosynthesis [GO:0015979]; protein stabilization [GO:0050821]	#N/A	#N/A
P29683	chlN	Light-independent protochlorophyllide reductase subunit N (DPOR subunit N) (LI-POR subunit N) (EC 1.3.7.7)	0.35	0.52562	0.600824	FALSE	3	TRUE	-0.82528	1.52627	chloroplast [GO:0009507]; 4 iron, 4 sulfur cluster binding [GO:0051539]; ATP binding [GO:0005524]; metal ion binding [GO:0046872]; oxidoreductase activity, acting on iron-sulfur proteins as donors [GO:0016730]; oxidoreductase activity, acting on the CH-CH group of donors, iron-sulfur protein as acceptor [GO:0016636]; light-independent chlorophyll biosynthetic process [GO:0036068]; photosynthesis,…	#N/A	#N/A
P23577	petA	Cytochrome f	0.34	6.97e-05	0.000293801	FALSE	17	FALSE	0.215244	0.45519	chloroplast thylakoid membrane [GO:0009535]; electron transfer activity [GO:0009055]; heme binding [GO:0020037]; iron ion binding [GO:0005506]; photosynthesis [GO:0015979]	#N/A	#N/A
P07753	psbA	Photosystem II protein D1 (PSII D1 protein) (EC 1.10.3.9) (32 kDa thylakoid membrane protein) (Photosystem II Q(B) protein)	0.32	0.0520501	0.0854257	FALSE	9	FALSE	-0.00342	0.652347	chloroplast thylakoid membrane [GO:0009535]; photosystem II [GO:0009523]; chlorophyll binding [GO:0016168]; electron transporter, transferring electrons within the cyclic electron transport pathway of photosynthesis activity [GO:0045156]; iron ion binding [GO:0005506]; oxidoreductase activity, acting on diphenols and related substances as donors, oxygen as acceptor [GO:0016682]; oxygen evolving a…	#N/A	#N/A
P10898	psbC	Photosystem II CP43 reaction center protein (PSII 43 kDa protein) (Protein CP-43) (Protein P6)	0.29	0.00614736	0.0140904	FALSE	13	FALSE	0.100918	0.479024	chloroplast thylakoid membrane [GO:0009535]; photosystem II [GO:0009523]; chlorophyll binding [GO:0016168]; electron transporter, transferring electrons within the cyclic electron transport pathway of photosynthesis activity [GO:0045156]; metal ion binding [GO:0046872]; photosynthetic electron transport in photosystem II [GO:0009772]	#N/A	#N/A
P37255	psbB	Photosystem II CP47 reaction center protein (PSII 47 kDa protein) (Protein CP-47)	0.28	0.107566	0.15605	FALSE	22	FALSE	-0.07078	0.624099	chloroplast thylakoid membrane [GO:0009535]; photosystem II [GO:0009523]; chlorophyll binding [GO:0016168]; electron transporter, transferring electrons within the cyclic electron transport pathway of photosynthesis activity [GO:0045156]; photosynthetic electron transport in photosystem II [GO:0009772]	#N/A	#N/A
O20031	ycf3	Photosystem I assembly protein Ycf3	0.25	0.589441	0.655952	FALSE	3	TRUE	-0.73865	1.23844	chloroplast thylakoid membrane [GO:0009535]; thylakoid [GO:0009579]; photosystem I assembly [GO:0048564]	#N/A	#N/A
Q00471	petB	Cytochrome b6	0.19	0.112647	0.162326	FALSE	4	FALSE	-0.05283	0.435454	chloroplast thylakoid membrane [GO:0009535]; electron transporter, transferring electrons within cytochrome b6/f complex of photosystem II activity [GO:0045158]; metal ion binding [GO:0046872]; photosynthesis [GO:0015979]; respiratory electron transport chain [GO:0022904]	#N/A	#N/A
P07891	atpE	ATP synthase epsilon chain, chloroplastic (ATP synthase F1 sector epsilon subunit) (F-ATPase epsilon subunit)	0.13	0.304574	0.384743	FALSE	3	FALSE	-0.13278	0.387587	chloroplast thylakoid membrane [GO:0009535]; mitochondrial proton-transporting ATP synthase complex, catalytic sector F(1) [GO:0000275]; ATP binding [GO:0005524]; proton-transporting ATP synthase activity, rotational mechanism [GO:0046933]; proton motive force-driven ATP synthesis [GO:0015986]	#N/A	#N/A
Q8HTL5	atpF	ATP synthase subunit b, chloroplastic (ATP synthase F(0) sector subunit b) (ATPase subunit I)	0.1	0.0756161	0.116457	FALSE	7	FALSE	-0.01197	0.208378	chloroplast thylakoid membrane [GO:0009535]; proton-transporting ATP synthase complex, coupling factor F(o) [GO:0045263]; ATP binding [GO:0005524]; proton-transporting ATP synthase activity, rotational mechanism [GO:0046933]	#N/A	#N/A
P06541	atpB	ATP synthase subunit beta, chloroplastic (EC 7.1.2.2) (ATP synthase F1 sector subunit beta) (F-ATPase subunit beta)	0.07	0.156332	0.215182	FALSE	27	FALSE	-0.03165	0.173616	chloroplast thylakoid membrane [GO:0009535]; mitochondrial proton-transporting ATP synthase complex [GO:0005753]; proton-transporting ATP synthase complex, catalytic core F(1) [GO:0045261]; ATP binding [GO:0005524]; proton-transporting ATP synthase activity, rotational mechanism [GO:0046933]; proton-transporting ATPase activity, rotational mechanism [GO:0046961]; proton motive force-driven mitoch…	#N/A	#N/A
P26526	atpA	ATP synthase subunit alpha, chloroplastic (EC 7.1.2.2) (ATP synthase F1 sector subunit alpha) (F-ATPase subunit alpha)	0.04	0.66439	0.728795	FALSE	24	FALSE	-0.1383	0.208639	chloroplast thylakoid membrane [GO:0009535]; proton-transporting ATP synthase complex, catalytic core F(1) [GO:0045261]; ADP binding [GO:0043531]; ATP binding [GO:0005524]; proton-transporting ATP synthase activity, rotational mechanism [GO:0046933]; proton-transporting ATPase activity, rotational mechanism [GO:0046961]; proton motive force-driven ATP synthesis [GO:0015986]	#N/A	#N/A
A8JHG4	cre12.g550702	Uncharacterized protein	-0.11	0.844867	0.878367	FALSE	2	TRUE	-1.28567	1.07094	membrane [GO:0016020]; thylakoid [GO:0009579]	#N/A	#N/A
P00877	rbcL	Ribulose bisphosphate carboxylase large chain (RuBisCO large subunit) (EC 4.1.1.39)	-0.11	0.0765994	0.117467	FALSE	22	FALSE	-0.23483	0.013938	chloroplast [GO:0009507]; magnesium ion binding [GO:0000287]; monooxygenase activity [GO:0004497]; ribulose-bisphosphate carboxylase activity [GO:0016984]; photorespiration [GO:0009853]; reductive pentose-phosphate cycle [GO:0019253]	#N/A	#N/A
O63075	atpI	ATP synthase subunit a, chloroplastic (ATP synthase F0 sector subunit a) (F-ATPase subunit IV)	-0.23	0.823439	0.861086	FALSE	2	TRUE	-2.46515	2.00098	chloroplast thylakoid membrane [GO:0009535]; plasma membrane [GO:0005886]; proton-transporting ATP synthase complex, coupling factor F(o) [GO:0045263]; proton-transporting ATP synthase activity, rotational mechanism [GO:0046933]	#N/A	#N/A
P36495	ycf78	Uncharacterized membrane protein ycf78 (ORF-S) (ORF1995) (ORFA)	-1.27	0.0105229	0.0221358	TRUE	15	TRUE	-2.1723	-0.3598	chloroplast membrane [GO:0031969]	#N/A	#N/A

## Sheet: Table S2-UpProteins
Table S2: Proteins with significantly higher abundance in Mut-5 compared to CC-125 grouped according to functional annotation
[truncated: 130 more rows]

## Sheet: Table S3-DownProteins
Table S3: Proteins with significantly lower abundance in Mut-5 compared to CC-125 grouped according to functional annotation
[truncated: 119 more rows]
